# Supplementary material for: A Duplicated Copy of the Meiotic Gene ZIP4 Preserves up to 50% Pollen Viability and Grain Number in Polyploid Wheat
Source: Biology (Basel). 2021 Apr 2;10(4):290. doi: 10.3390/biology10040290 (PMC8065865; doi:10.3390/biology10040290)
Supplement: Supplementary file 1 [file biology-10-00290-s001.zip]

Archive with 10 entries (10 files):
- Figure_S1.pdf
- Table S1.xlsx
- Table S2.xlsx
- Table S3.xlsx
- Table S4.xlsx
- Table S5.xlsx
- Table S6.xlsx
- Table S7.xlsx
- Table S8.xlsx
- Text S1.txt
