# Supplementary material for: A Duplicated Copy of the Meiotic Gene ZIP4 Preserves up to 50% Pollen Viability and Grain Number in Polyploid Wheat
Source: Biology (Basel). 2021 Apr 2;10(4):290. doi: 10.3390/biology10040290 (PMC8065865; doi:10.3390/biology10040290)
Supplement: Supplementary file 1 [file biology-10-00290-s001.zip › Table S2.xlsx]

## Sheet: Sheet1
Table S2 . Summary of the meiotic scores for the CRISPR Tazip4-B2 and ph1b mutants and their wild types.
Genotype	Meiotic aberrations	Pairing	Meiocytes
			Total	Number	%
CRISPR Tazip4-B2	Only univalent	Incorrect	148	36	24
	Only multivalent			10	7
	Univalent & multivalent			37	25
	Bivalents	Correct		65	43.9
WT Fielder	Only univalent	Incorrect	89	6	6.7
	Only multivalent			0	0
	Univalent & multivalent			0	0
	Bivalents	Correct		83	93.3
ph1b	Only univalent	Incorrect	30	4	13.3
	Only multivalent			4	13.3
	Univalent & multivalent			9	30
	Bivalents	Correct		13	43.3
Chinese Spring WT	Only univalent	Incorrect	30	0	0
	Only multivalent			0	0
	Univalent & multivalent			0	0
	Bivalents	Correct		30	100
