# Supplementary material for: A Duplicated Copy of the Meiotic Gene ZIP4 Preserves up to 50% Pollen Viability and Grain Number in Polyploid Wheat
Source: Biology (Basel). 2021 Apr 2;10(4):290. doi: 10.3390/biology10040290 (PMC8065865; doi:10.3390/biology10040290)
Supplement: Supplementary file 1 [file biology-10-00290-s001.zip › Table S6.xlsx]

## Sheet: Mean Median pollen size &number
Table S6. Means and medians of pollen size and pollen number per anther for each wheat variety
Polyploidy	Variety	Replicate	Pollen size		Pollens number
			Mean	Median	Mean	Median
Hexaploid wheat	Cadenza	Plant_1	48.8132	49.56	2269.71	2281.35
Hexaploid wheat	Cadenza	Plant_2	48.9823	49.14	2042.79	2231.41
Hexaploid wheat	Cadenza	Plant_3	47.5235	48.31	1835.8	1882.33
Hexaploid wheat	Cadenza	Plant_4	48.0327	48.72	2131.77	1930.48
Hexaploid wheat	Cadenza	Plant_5	47.9456	48.72	2495.26	2410.96
Hexaploid wheat	Cadenza	Plant_6	50.1929	50.84	2793.03	2737.96
Hexaploid wheat	Cadenza	Plant_7	48.4258	49.14	2339.93	2397.95
Hexaploid wheat	Cadenza	Plant_8	50.6783	50.84	2812.1	2918.51
Hexaploid wheat	Cadenza	Plant_9	48.5457	49.56	2452.6	2466.53
Hexaploid wheat	Cadenza	Plant_10	51.3883	51.71	2623.86	2811.79
Hexaploid wheat	Chinese Spring	Plant_1	49.3621	49.56	3374.83	3349.43
Hexaploid wheat	Chinese Spring	Plant_2	50.1015	50.84	3270.04	3102.4
Hexaploid wheat	Chinese Spring	Plant_3	48.4765	48.72	2676.7	2786.74
Hexaploid wheat	Chinese Spring	Plant_4	48.2366	48.72	2698.39	2658.36
Hexaploid wheat	Chinese Spring	Plant_5	47.5598	47.9	3117.22	3318.73
Hexaploid wheat	Chinese Spring	Plant_6	47.1483	47.5	2929.44	3115.21
Hexaploid wheat	Chinese Spring	Plant_7	48.2671	48.72	2937.28	2940.48
Hexaploid wheat	Chinese Spring	Plant_8	47.181	48.31	2713.52	3041.74
Hexaploid wheat	Chinese Spring	Plant_9	50.5174	50.84	3054.47	3012.46
Hexaploid wheat	Chinese Spring	Plant_10	48.8392	49.14	2452.62	2128.55
Hexaploid wheat	Chinese Spring	Plant_11	49.8468	50.41	2052.59	2209.9
Hexaploid wheat	Chinese Spring	Plant_12	47.4123	47.9	2407.53	2419.04
Hexaploid wheat	Fielder	Plant_1	48.4018	49.14	1762.58	1796.38
Hexaploid wheat	Fielder	Plant_2	48.0023	48.31	1615.39	1730.45
Hexaploid wheat	Fielder	Plant_3	47.3147	47.9	1398.27	1439.15
Hexaploid wheat	Fielder	Plant_4	47.4212	47.9	1365.55	1433.12
Hexaploid wheat	Fielder	Plant_5	48.1491	48.72	1786.96	1785.54
Hexaploid wheat	Fielder	Plant_6	49.8137	50.84	1559.71	1439.48
Hexaploid wheat	Fielder	Plant_7	48.655	49.14	2264.86	2223.93
Hexaploid wheat	Fielder	Plant_8	49.5246	50.84	1534.55	1505.58
Hexaploid wheat	Fielder	Plant_9	49.3835	49.98	1756.08	1652.73
Hexaploid wheat	Fielder	Plant_10	50.0216	50.84	1961.72	1853.22
Hexaploid wheat	Paragon	Plant_1	48.8749	49.56	3181.3	3251.63
Hexaploid wheat	Paragon	Plant_2	49.6697	50.41	3181.8	3106.45
Hexaploid wheat	Paragon	Plant_3	48.6287	49.14	3590.28	3690.64
Hexaploid wheat	Paragon	Plant_4	49.0709	49.56	2723.68	2806.53
Hexaploid wheat	Paragon	Plant_5	47.4164	47.9	2762.89	2836.28
Hexaploid wheat	Paragon	Plant_6	50.288	50.84	3441.95	3610.63
Hexaploid wheat	Paragon	Plant_7	50.8516	51.27	3130.09	3065.65
Hexaploid wheat	Paragon	Plant_8	51.0983	52.15	3195.33	3279.53
Hexaploid wheat	Paragon	Plant_9	49.6581	50.84	3567.76	3645.02
Hexaploid wheat	Paragon	Plant_10	49.5468	50.84	3658.83	3635.53
Tetraploid wheat	Cappelli	Plant_1	45.7046	45.91	3551.63	3405.55
Tetraploid wheat	Cappelli	Plant_2	45.7259	45.91	3918.47	4002.71
Tetraploid wheat	Cappelli	Plant_3	44.8018	44.75	3593.28	3463.2
Tetraploid wheat	Cappelli	Plant_4	43.5575	43.63	3476.57	3568.82
Tetraploid wheat	Cappelli	Plant_5	45.2467	45.13	3275.54	3240.32
Tetraploid wheat	Cappelli	Plant_6	42.9538	42.89	3620.87	3473.47
Tetraploid wheat	Cappelli	Plant_7	47.6768	47.9	3171.64	3105.07
Tetraploid wheat	Cappelli	Plant_8	44.2656	44.37	3923.71	3877.49
Tetraploid wheat	Cappelli	Plant_9	44.437	44.75	3280.76	3338.83
Tetraploid wheat	Cappelli	Plant_10	43.336	43.26	3341.24	3320.13
Tetraploid wheat	Kronos	Plant_1	45.1814	45.52	2395.24	2319.48
Tetraploid wheat	Kronos	Plant_2	46.3248	46.7	2225.68	2210.44
Tetraploid wheat	Kronos	Plant_3	44.234	44.37	2254.98	1793.88
Tetraploid wheat	Kronos	Plant_4	45.5979	45.91	2358.28	2520.64
Tetraploid wheat	Kronos	Plant_5	46.3567	46.7	2289.94	2365.26
Tetraploid wheat	Kronos	Plant_6	46.3466	46.7	2749.91	2921.48
Tetraploid wheat	Kronos	Plant_7	43.7082	43.63	2291.46	2302.09
Tetraploid wheat	Kronos	Plant_8	44.009	44.37	2177.59	2305.16
Tetraploid wheat	Kronos	Plant_9	43.4709	43.63	2368.92	2588.74
Tetraploid wheat	Kronos	Plant_10	43.9968	44	2093.58	2323.47
Tetraploid wheat	Kronos	Plant_11	43.5927	43.63	2267.51	2434.6
Tetraploid wheat	Kronos	Plant_12	42.4503	42.53	2209.32	2240.81
Tetraploid wheat	Kronos	Plant_13	42.4441	42.53	2411.48	2518.26

## Sheet: Tukey HSD Test
One-way ANOVA with Tukey HSD Test
Varieties pair	Pollen size						Pollen number
	Means			Medians			Means			Median
	Q statistic	p-value	inference	Q statistic	p-value	inference	Q statistic	p-value	inference	Q statistic	p-value	inference
Cadenza vs Chinese Spring	1.2649	0.899995	insignificant	1.5469	0.874424	insignificant	4.8144	0.0145059	* p<0.05	4.4911	0.0274149	* p<0.05
Cadenza vs Fielder	0.9883	0.899995	insignificant	0.7145	0.899995	insignificant	7.326	0.0010053	** p<0.01	7.1555	0.0010053	** p<0.01
Cadenza vs Paragon	1.1726	0.899995	insignificant	1.4558	0.899995	insignificant	9.3163	0.0010053	** p<0.01	8.794	0.0010053	** p<0.01
Cadenza vs Cappelli	10.9606	0.0010053	** p<0.01	11.715	0.0010053	** p<0.01	12.2517	0.0010053	** p<0.01	10.6449	0.0010053	** p<0.01
Cadenza vs Kronos	12.5593	0.0010053	** p<0.01	13.0201	0.0010053	** p<0.01	0.7441	0.899995	insignificant	0.3626	0.899995	insignificant
Chinese Spring vs Fielder	0.2326	0.899995	insignificant	0.8006	0.899995	insignificant	12.4661	0.0010053	** p<0.01	11.9648	0.0010053	** p<0.01
Chinese Spring vs Paragon	2.4896	0.49821	insignificant	3.0675	0.267699	insignificant	4.9162	0.0117875	* p<0.05	4.6939	0.0184696	* p<0.05
Chinese Spring vs Cappelli	10.1831	0.0010053	** p<0.01	10.689	0.0010053	** p<0.01	7.982	0.0010053	** p<0.01	6.6271	0.0010053	** p<0.01
Chinese Spring vs Kronos	11.8434	0.0010053	** p<0.01	12.0258	0.0010053	** p<0.01	5.9312	0.0012593	** p<0.01	5.1846	0.0067077	** p<0.01
Fielder vs Paragon	2.1609	0.629446	insignificant	2.1704	0.625668	insignificant	16.6423	0.0010053	** p<0.01	15.9495	0.0010053	** p<0.01
Fielder vs Cappelli	9.9723	0.0010053	** p<0.01	11.0005	0.0010053	** p<0.01	19.5776	0.0010053	** p<0.01	17.8004	0.0010053	** p<0.01
Fielder vs Kronos	11.5086	0.0010053	** p<0.01	12.2604	0.0010053	** p<0.01	7.045	0.0010053	** p<0.01	7.2453	0.0010053	** p<0.01
Paragon vs Cappelli	12.1332	0.0010053	** p<0.01	13.1709	0.0010053	** p<0.01	2.9353	0.314016	insignificant	1.8509	0.753128	insignificant
Paragon vs Kronos	13.8061	0.0010053	** p<0.01	14.5679	0.0010053	** p<0.01	10.6494	0.0010053	** p<0.01	9.7125	0.0010053	** p<0.01
Cappelli vs Kronos	0.9058	0.899995	insignificant	0.5644	0.899995	insignificant	13.7703	0.0010053	** p<0.01	11.6804	0.0010053	** p<0.01

## Sheet: Detailed pollen size
Detailed_differential_number_of_pollens_WTs
Polyploidy	Variety	Replicate	Sample	Bin.Diameter	Diff.Number_Anther	Perc.Diff.Number_Anther
Hexaploid wheat	Chinese Spring	Plant_1	Floret_1	38.08	16.902	0.487717
Hexaploid wheat	Chinese Spring	Plant_1	Floret_1	38.4	34.43	0.993497
Hexaploid wheat	Chinese Spring	Plant_1	Floret_1	38.73	16.902	0.487717
Hexaploid wheat	Chinese Spring	Plant_1	Floret_1	39.06	68.86	1.98699
Hexaploid wheat	Chinese Spring	Plant_1	Floret_1	39.39	50.08	1.44509
Hexaploid wheat	Chinese Spring	Plant_1	Floret_1	39.73	0	0
Hexaploid wheat	Chinese Spring	Plant_1	Floret_1	40.07	0	0
Hexaploid wheat	Chinese Spring	Plant_1	Floret_1	40.41	16.902	0.487717
Hexaploid wheat	Chinese Spring	Plant_1	Floret_1	40.76	0	0
Hexaploid wheat	Chinese Spring	Plant_1	Floret_1	41.1	0	0
Hexaploid wheat	Chinese Spring	Plant_1	Floret_1	41.46	0	0
Hexaploid wheat	Chinese Spring	Plant_1	Floret_1	41.81	16.902	0.487717
Hexaploid wheat	Chinese Spring	Plant_1	Floret_1	42.17	16.902	0.487717
Hexaploid wheat	Chinese Spring	Plant_1	Floret_1	42.53	0	0
Hexaploid wheat	Chinese Spring	Plant_1	Floret_1	42.89	16.902	0.487717
Hexaploid wheat	Chinese Spring	Plant_1	Floret_1	43.26	0	0
Hexaploid wheat	Chinese Spring	Plant_1	Floret_1	43.63	16.902	0.487717
Hexaploid wheat	Chinese Spring	Plant_1	Floret_1	44	0	0
Hexaploid wheat	Chinese Spring	Plant_1	Floret_1	44.37	34.43	0.993497
Hexaploid wheat	Chinese Spring	Plant_1	Floret_1	44.75	34.43	0.993497
Hexaploid wheat	Chinese Spring	Plant_1	Floret_1	45.13	34.43	0.993497
Hexaploid wheat	Chinese Spring	Plant_1	Floret_1	45.52	50.08	1.44509
Hexaploid wheat	Chinese Spring	Plant_1	Floret_1	45.91	100.16	2.89017
Hexaploid wheat	Chinese Spring	Plant_1	Floret_1	46.3	118.94	3.43208
Hexaploid wheat	Chinese Spring	Plant_1	Floret_1	46.7	100.16	2.89017
Hexaploid wheat	Chinese Spring	Plant_1	Floret_1	47.09	134.59	3.88367
Hexaploid wheat	Chinese Spring	Plant_1	Floret_1	47.5	203.45	5.87066
Hexaploid wheat	Chinese Spring	Plant_1	Floret_1	47.9	153.37	4.42558
Hexaploid wheat	Chinese Spring	Plant_1	Floret_1	48.31	219.1	6.32225
Hexaploid wheat	Chinese Spring	Plant_1	Floret_1	48.72	303.61	8.76084
Hexaploid wheat	Chinese Spring	Plant_1	Floret_1	49.14	269.18	7.76734
Hexaploid wheat	Chinese Spring	Plant_1	Floret_1	49.56	219.1	6.32225
Hexaploid wheat	Chinese Spring	Plant_1	Floret_1	49.98	184.67	5.32876
Hexaploid wheat	Chinese Spring	Plant_1	Floret_1	50.41	219.1	6.32225
Hexaploid wheat	Chinese Spring	Plant_1	Floret_1	50.84	153.37	4.42558
Hexaploid wheat	Chinese Spring	Plant_1	Floret_1	51.27	100.16	2.89017
Hexaploid wheat	Chinese Spring	Plant_1	Floret_1	51.71	237.88	6.86416
Hexaploid wheat	Chinese Spring	Plant_1	Floret_1	52.15	100.16	2.89017
Hexaploid wheat	Chinese Spring	Plant_1	Floret_1	52.6	68.86	1.98699
Hexaploid wheat	Chinese Spring	Plant_1	Floret_1	53.05	68.86	1.98699
Hexaploid wheat	Chinese Spring	Plant_1	Floret_1	53.5	68.86	1.98699
Hexaploid wheat	Chinese Spring	Plant_1	Floret_1	53.96	0	0
Hexaploid wheat	Chinese Spring	Plant_1	Floret_1	54.42	16.902	0.487717
Hexaploid wheat	Chinese Spring	Plant_1	Floret_1	54.88	0	0
Hexaploid wheat	Chinese Spring	Plant_1	Floret_1	55.35	0	0
Hexaploid wheat	Chinese Spring	Plant_1	Floret_1	55.83	0	0
Hexaploid wheat	Chinese Spring	Plant_1	Floret_1	56.3	0	0
Hexaploid wheat	Chinese Spring	Plant_1	Floret_1	56.78	0	0
Hexaploid wheat	Chinese Spring	Plant_1	Floret_1	57.27	0	0
Hexaploid wheat	Chinese Spring	Plant_1	Floret_1	57.76	0	0
Hexaploid wheat	Chinese Spring	Plant_1	Floret_1	58.25	0	0
Hexaploid wheat	Chinese Spring	Plant_1	Floret_2	38.08	16.956	0.483265
Hexaploid wheat	Chinese Spring	Plant_1	Floret_2	38.4	0	0
Hexaploid wheat	Chinese Spring	Plant_1	Floret_2	38.73	0	0
Hexaploid wheat	Chinese Spring	Plant_1	Floret_2	39.06	0	0
Hexaploid wheat	Chinese Spring	Plant_1	Floret_2	39.39	34.54	0.984428
Hexaploid wheat	Chinese Spring	Plant_1	Floret_2	39.73	0	0
Hexaploid wheat	Chinese Spring	Plant_1	Floret_2	40.07	16.956	0.483265
Hexaploid wheat	Chinese Spring	Plant_1	Floret_2	40.41	0	0
Hexaploid wheat	Chinese Spring	Plant_1	Floret_2	40.76	34.54	0.984428
Hexaploid wheat	Chinese Spring	Plant_1	Floret_2	41.1	0	0
Hexaploid wheat	Chinese Spring	Plant_1	Floret_2	41.46	0	0
Hexaploid wheat	Chinese Spring	Plant_1	Floret_2	41.81	16.956	0.483265
Hexaploid wheat	Chinese Spring	Plant_1	Floret_2	42.17	0	0
Hexaploid wheat	Chinese Spring	Plant_1	Floret_2	42.53	0	0
Hexaploid wheat	Chinese Spring	Plant_1	Floret_2	42.89	0	0
Hexaploid wheat	Chinese Spring	Plant_1	Floret_2	43.26	0	0
Hexaploid wheat	Chinese Spring	Plant_1	Floret_2	43.63	50.24	1.4319
Hexaploid wheat	Chinese Spring	Plant_1	Floret_2	44	0	0
Hexaploid wheat	Chinese Spring	Plant_1	Floret_2	44.37	0	0
Hexaploid wheat	Chinese Spring	Plant_1	Floret_2	44.75	0	0
Hexaploid wheat	Chinese Spring	Plant_1	Floret_2	45.13	16.956	0.483265
Hexaploid wheat	Chinese Spring	Plant_1	Floret_2	45.52	0	0
Hexaploid wheat	Chinese Spring	Plant_1	Floret_2	45.91	34.54	0.984428
Hexaploid wheat	Chinese Spring	Plant_1	Floret_2	46.3	0	0
Hexaploid wheat	Chinese Spring	Plant_1	Floret_2	46.7	50.24	1.4319
Hexaploid wheat	Chinese Spring	Plant_1	Floret_2	47.09	34.54	0.984428
Hexaploid wheat	Chinese Spring	Plant_1	Floret_2	47.5	34.54	0.984428
Hexaploid wheat	Chinese Spring	Plant_1	Floret_2	47.9	69.08	1.96886
Hexaploid wheat	Chinese Spring	Plant_1	Floret_2	48.31	119.32	3.40075
Hexaploid wheat	Chinese Spring	Plant_1	Floret_2	48.72	204.1	5.81708
Hexaploid wheat	Chinese Spring	Plant_1	Floret_2	49.14	219.8	6.26454
Hexaploid wheat	Chinese Spring	Plant_1	Floret_2	49.56	169.56	4.83265
Hexaploid wheat	Chinese Spring	Plant_1	Floret_2	49.98	185.26	5.28011
Hexaploid wheat	Chinese Spring	Plant_1	Floret_2	50.41	235.5	6.71201
Hexaploid wheat	Chinese Spring	Plant_1	Floret_2	50.84	119.32	3.40075
Hexaploid wheat	Chinese Spring	Plant_1	Floret_2	51.27	304.58	8.68087
Hexaploid wheat	Chinese Spring	Plant_1	Floret_2	51.71	304.58	8.68087
Hexaploid wheat	Chinese Spring	Plant_1	Floret_2	52.15	320.28	9.12833
Hexaploid wheat	Chinese Spring	Plant_1	Floret_2	52.6	204.1	5.81708
Hexaploid wheat	Chinese Spring	Plant_1	Floret_2	53.05	219.8	6.26454
Hexaploid wheat	Chinese Spring	Plant_1	Floret_2	53.5	119.32	3.40075
Hexaploid wheat	Chinese Spring	Plant_1	Floret_2	53.96	150.72	4.29569
Hexaploid wheat	Chinese Spring	Plant_1	Floret_2	54.42	69.08	1.96886
Hexaploid wheat	Chinese Spring	Plant_1	Floret_2	54.88	119.32	3.40075
Hexaploid wheat	Chinese Spring	Plant_1	Floret_2	55.35	16.956	0.483265
Hexaploid wheat	Chinese Spring	Plant_1	Floret_2	55.83	16.956	0.483265
Hexaploid wheat	Chinese Spring	Plant_1	Floret_2	56.3	0	0
Hexaploid wheat	Chinese Spring	Plant_1	Floret_2	56.78	0	0
Hexaploid wheat	Chinese Spring	Plant_1	Floret_2	57.27	0	0
Hexaploid wheat	Chinese Spring	Plant_1	Floret_2	57.76	0	0
Hexaploid wheat	Chinese Spring	Plant_1	Floret_2	58.25	0	0
Hexaploid wheat	Chinese Spring	Plant_1	Floret_3	38.08	16.8473	0.502991
Hexaploid wheat	Chinese Spring	Plant_1	Floret_3	38.4	0	0
Hexaploid wheat	Chinese Spring	Plant_1	Floret_3	38.73	0	0
Hexaploid wheat	Chinese Spring	Plant_1	Floret_3	39.06	16.8473	0.502991
Hexaploid wheat	Chinese Spring	Plant_1	Floret_3	39.39	0	0
Hexaploid wheat	Chinese Spring	Plant_1	Floret_3	39.73	16.8473	0.502991
Hexaploid wheat	Chinese Spring	Plant_1	Floret_3	40.07	34.15	1.01958
Hexaploid wheat	Chinese Spring	Plant_1	Floret_3	40.41	0	0
Hexaploid wheat	Chinese Spring	Plant_1	Floret_3	40.76	16.8473	0.502991
Hexaploid wheat	Chinese Spring	Plant_1	Floret_3	41.1	16.8473	0.502991
Hexaploid wheat	Chinese Spring	Plant_1	Floret_3	41.46	0	0
Hexaploid wheat	Chinese Spring	Plant_1	Floret_3	41.81	0	0
Hexaploid wheat	Chinese Spring	Plant_1	Floret_3	42.17	34.15	1.01958
Hexaploid wheat	Chinese Spring	Plant_1	Floret_3	42.53	0	0
Hexaploid wheat	Chinese Spring	Plant_1	Floret_3	42.89	0	0
Hexaploid wheat	Chinese Spring	Plant_1	Floret_3	43.26	50.0867	1.49538
Hexaploid wheat	Chinese Spring	Plant_1	Floret_3	43.63	0	0
Hexaploid wheat	Chinese Spring	Plant_1	Floret_3	44	34.15	1.01958
Hexaploid wheat	Chinese Spring	Plant_1	Floret_3	44.37	16.8473	0.502991
Hexaploid wheat	Chinese Spring	Plant_1	Floret_3	44.75	68.3	2.03915
Hexaploid wheat	Chinese Spring	Plant_1	Floret_3	45.13	34.15	1.01958
Hexaploid wheat	Chinese Spring	Plant_1	Floret_3	45.52	50.0867	1.49538
Hexaploid wheat	Chinese Spring	Plant_1	Floret_3	45.91	50.0867	1.49538
Hexaploid wheat	Chinese Spring	Plant_1	Floret_3	46.3	152.537	4.55411
Hexaploid wheat	Chinese Spring	Plant_1	Floret_3	46.7	118.387	3.53453
Hexaploid wheat	Chinese Spring	Plant_1	Floret_3	47.09	50.0867	1.49538
Hexaploid wheat	Chinese Spring	Plant_1	Floret_3	47.5	68.3	2.03915
Hexaploid wheat	Chinese Spring	Plant_1	Floret_3	47.9	202.623	6.04948
Hexaploid wheat	Chinese Spring	Plant_1	Floret_3	48.31	270.923	8.08864
Hexaploid wheat	Chinese Spring	Plant_1	Floret_3	48.72	236.773	7.06906
Hexaploid wheat	Chinese Spring	Plant_1	Floret_3	49.14	355.16	10.6036
Hexaploid wheat	Chinese Spring	Plant_1	Floret_3	49.56	270.923	8.08864
Hexaploid wheat	Chinese Spring	Plant_1	Floret_3	49.98	134.323	4.01033
Hexaploid wheat	Chinese Spring	Plant_1	Floret_3	50.41	321.01	9.58401
Hexaploid wheat	Chinese Spring	Plant_1	Floret_3	50.84	102.45	3.05873
Hexaploid wheat	Chinese Spring	Plant_1	Floret_3	51.27	202.623	6.04948
Hexaploid wheat	Chinese Spring	Plant_1	Floret_3	51.71	102.45	3.05873
Hexaploid wheat	Chinese Spring	Plant_1	Floret_3	52.15	84.2367	2.51495
Hexaploid wheat	Chinese Spring	Plant_1	Floret_3	52.6	84.2367	2.51495
Hexaploid wheat	Chinese Spring	Plant_1	Floret_3	53.05	68.3	2.03915
Hexaploid wheat	Chinese Spring	Plant_1	Floret_3	53.5	16.8473	0.502991
Hexaploid wheat	Chinese Spring	Plant_1	Floret_3	53.96	34.15	1.01958
Hexaploid wheat	Chinese Spring	Plant_1	Floret_3	54.42	0	0
Hexaploid wheat	Chinese Spring	Plant_1	Floret_3	54.88	0	0
Hexaploid wheat	Chinese Spring	Plant_1	Floret_3	55.35	16.8473	0.502991
Hexaploid wheat	Chinese Spring	Plant_1	Floret_3	55.83	0	0
Hexaploid wheat	Chinese Spring	Plant_1	Floret_3	56.3	0	0
Hexaploid wheat	Chinese Spring	Plant_1	Floret_3	56.78	0	0
Hexaploid wheat	Chinese Spring	Plant_1	Floret_3	57.27	0	0
Hexaploid wheat	Chinese Spring	Plant_1	Floret_3	57.76	0	0
Hexaploid wheat	Chinese Spring	Plant_1	Floret_3	58.25	0	0
Hexaploid wheat	Chinese Spring	Plant_1	Floret_4	38.08	0	0
Hexaploid wheat	Chinese Spring	Plant_1	Floret_4	38.4	0	0
Hexaploid wheat	Chinese Spring	Plant_1	Floret_4	38.73	0	0
Hexaploid wheat	Chinese Spring	Plant_1	Floret_4	39.06	33.0283	0.989429
Hexaploid wheat	Chinese Spring	Plant_1	Floret_4	39.39	0	0
Hexaploid wheat	Chinese Spring	Plant_1	Floret_4	39.73	0	0
Hexaploid wheat	Chinese Spring	Plant_1	Floret_4	40.07	0	0
Hexaploid wheat	Chinese Spring	Plant_1	Floret_4	40.41	33.0283	0.989429
Hexaploid wheat	Chinese Spring	Plant_1	Floret_4	40.76	0	0
Hexaploid wheat	Chinese Spring	Plant_1	Floret_4	41.1	16.8618	0.505129
Hexaploid wheat	Chinese Spring	Plant_1	Floret_4	41.46	16.8618	0.505129
Hexaploid wheat	Chinese Spring	Plant_1	Floret_4	41.81	0	0
Hexaploid wheat	Chinese Spring	Plant_1	Floret_4	42.17	16.8618	0.505129
Hexaploid wheat	Chinese Spring	Plant_1	Floret_4	42.53	16.8618	0.505129
Hexaploid wheat	Chinese Spring	Plant_1	Floret_4	42.89	0	0
Hexaploid wheat	Chinese Spring	Plant_1	Floret_4	43.26	16.8618	0.505129
Hexaploid wheat	Chinese Spring	Plant_1	Floret_4	43.63	16.8618	0.505129
Hexaploid wheat	Chinese Spring	Plant_1	Floret_4	44	16.8618	0.505129
Hexaploid wheat	Chinese Spring	Plant_1	Floret_4	44.37	0	0
Hexaploid wheat	Chinese Spring	Plant_1	Floret_4	44.75	0	0
Hexaploid wheat	Chinese Spring	Plant_1	Floret_4	45.13	0	0
Hexaploid wheat	Chinese Spring	Plant_1	Floret_4	45.52	33.0283	0.989429
Hexaploid wheat	Chinese Spring	Plant_1	Floret_4	45.91	67.795	2.03093
Hexaploid wheat	Chinese Spring	Plant_1	Floret_4	46.3	67.795	2.03093
Hexaploid wheat	Chinese Spring	Plant_1	Floret_4	46.7	33.0283	0.989429
Hexaploid wheat	Chinese Spring	Plant_1	Floret_4	47.09	67.795	2.03093
Hexaploid wheat	Chinese Spring	Plant_1	Floret_4	47.5	168.618	5.05129
Hexaploid wheat	Chinese Spring	Plant_1	Floret_4	47.9	186.002	5.57205
Hexaploid wheat	Chinese Spring	Plant_1	Floret_4	48.31	118.207	3.54111
Hexaploid wheat	Chinese Spring	Plant_1	Floret_4	48.72	219.03	6.56147
Hexaploid wheat	Chinese Spring	Plant_1	Floret_4	49.14	304.208	9.11316
Hexaploid wheat	Chinese Spring	Plant_1	Floret_4	49.56	236.413	7.08223
Hexaploid wheat	Chinese Spring	Plant_1	Floret_4	49.98	304.208	9.11316
Hexaploid wheat	Chinese Spring	Plant_1	Floret_4	50.41	151.235	4.53054
Hexaploid wheat	Chinese Spring	Plant_1	Floret_4	50.84	236.413	7.08223
Hexaploid wheat	Chinese Spring	Plant_1	Floret_4	51.27	219.03	6.56147
Hexaploid wheat	Chinese Spring	Plant_1	Floret_4	51.71	151.235	4.53054
Hexaploid wheat	Chinese Spring	Plant_1	Floret_4	52.15	219.03	6.56147
Hexaploid wheat	Chinese Spring	Plant_1	Floret_4	52.6	151.235	4.53054
Hexaploid wheat	Chinese Spring	Plant_1	Floret_4	53.05	50.4117	1.51018
Hexaploid wheat	Chinese Spring	Plant_1	Floret_4	53.5	67.795	2.03093
Hexaploid wheat	Chinese Spring	Plant_1	Floret_4	53.96	67.795	2.03093
Hexaploid wheat	Chinese Spring	Plant_1	Floret_4	54.42	16.8618	0.505129
Hexaploid wheat	Chinese Spring	Plant_1	Floret_4	54.88	16.8618	0.505129
Hexaploid wheat	Chinese Spring	Plant_1	Floret_4	55.35	0	0
Hexaploid wheat	Chinese Spring	Plant_1	Floret_4	55.83	0	0
Hexaploid wheat	Chinese Spring	Plant_1	Floret_4	56.3	0	0
Hexaploid wheat	Chinese Spring	Plant_1	Floret_4	56.78	0	0
Hexaploid wheat	Chinese Spring	Plant_1	Floret_4	57.27	0	0
Hexaploid wheat	Chinese Spring	Plant_1	Floret_4	57.76	0	0
Hexaploid wheat	Chinese Spring	Plant_1	Floret_4	58.25	0	0
Hexaploid wheat	Chinese Spring	Plant_1	Floret_5	38.08	16.9158	0.526577
Hexaploid wheat	Chinese Spring	Plant_1	Floret_5	38.4	0	0
Hexaploid wheat	Chinese Spring	Plant_1	Floret_5	38.73	16.9158	0.526577
Hexaploid wheat	Chinese Spring	Plant_1	Floret_5	39.06	16.9158	0.526577
Hexaploid wheat	Chinese Spring	Plant_1	Floret_5	39.39	16.9158	0.526577
Hexaploid wheat	Chinese Spring	Plant_1	Floret_5	39.73	16.9158	0.526577
Hexaploid wheat	Chinese Spring	Plant_1	Floret_5	40.07	0	0
Hexaploid wheat	Chinese Spring	Plant_1	Floret_5	40.41	0	0
Hexaploid wheat	Chinese Spring	Plant_1	Floret_5	40.76	16.9158	0.526577
Hexaploid wheat	Chinese Spring	Plant_1	Floret_5	41.1	0	0
Hexaploid wheat	Chinese Spring	Plant_1	Floret_5	41.46	16.9158	0.526577
Hexaploid wheat	Chinese Spring	Plant_1	Floret_5	41.81	0	0
Hexaploid wheat	Chinese Spring	Plant_1	Floret_5	42.17	0	0
Hexaploid wheat	Chinese Spring	Plant_1	Floret_5	42.53	16.9158	0.526577
Hexaploid wheat	Chinese Spring	Plant_1	Floret_5	42.89	16.9158	0.526577
Hexaploid wheat	Chinese Spring	Plant_1	Floret_5	43.26	0	0
Hexaploid wheat	Chinese Spring	Plant_1	Floret_5	43.63	0	0
Hexaploid wheat	Chinese Spring	Plant_1	Floret_5	44	16.9158	0.526577
Hexaploid wheat	Chinese Spring	Plant_1	Floret_5	44.37	16.9158	0.526577
Hexaploid wheat	Chinese Spring	Plant_1	Floret_5	44.75	35.1083	1.0929
Hexaploid wheat	Chinese Spring	Plant_1	Floret_5	45.13	51.0667	1.58967
Hexaploid wheat	Chinese Spring	Plant_1	Floret_5	45.52	35.1083	1.0929
Hexaploid wheat	Chinese Spring	Plant_1	Floret_5	45.91	35.1083	1.0929
Hexaploid wheat	Chinese Spring	Plant_1	Floret_5	46.3	16.9158	0.526577
Hexaploid wheat	Chinese Spring	Plant_1	Floret_5	46.7	67.025	2.08644
Hexaploid wheat	Chinese Spring	Plant_1	Floret_5	47.09	118.092	3.67611
Hexaploid wheat	Chinese Spring	Plant_1	Floret_5	47.5	102.133	3.17933
Hexaploid wheat	Chinese Spring	Plant_1	Floret_5	47.9	188.308	5.8619
Hexaploid wheat	Chinese Spring	Plant_1	Floret_5	48.31	153.2	4.769
Hexaploid wheat	Chinese Spring	Plant_1	Floret_5	48.72	169.158	5.26577
Hexaploid wheat	Chinese Spring	Plant_1	Floret_5	49.14	153.2	4.769
Hexaploid wheat	Chinese Spring	Plant_1	Floret_5	49.56	220.225	6.85544
Hexaploid wheat	Chinese Spring	Plant_1	Floret_5	49.98	290.442	9.04123
Hexaploid wheat	Chinese Spring	Plant_1	Floret_5	50.41	306.4	9.538
Hexaploid wheat	Chinese Spring	Plant_1	Floret_5	50.84	220.225	6.85544
Hexaploid wheat	Chinese Spring	Plant_1	Floret_5	51.27	169.158	5.26577
Hexaploid wheat	Chinese Spring	Plant_1	Floret_5	51.71	118.092	3.67611
Hexaploid wheat	Chinese Spring	Plant_1	Floret_5	52.15	204.267	6.35867
Hexaploid wheat	Chinese Spring	Plant_1	Floret_5	52.6	86.175	2.68256
Hexaploid wheat	Chinese Spring	Plant_1	Floret_5	53.05	67.025	2.08644
Hexaploid wheat	Chinese Spring	Plant_1	Floret_5	53.5	67.025	2.08644
Hexaploid wheat	Chinese Spring	Plant_1	Floret_5	53.96	67.025	2.08644
Hexaploid wheat	Chinese Spring	Plant_1	Floret_5	54.42	0	0
Hexaploid wheat	Chinese Spring	Plant_1	Floret_5	54.88	16.9158	0.526577
Hexaploid wheat	Chinese Spring	Plant_1	Floret_5	55.35	35.1083	1.0929
Hexaploid wheat	Chinese Spring	Plant_1	Floret_5	55.83	0	0
Hexaploid wheat	Chinese Spring	Plant_1	Floret_5	56.3	0	0
Hexaploid wheat	Chinese Spring	Plant_1	Floret_5	56.78	16.9158	0.526577
Hexaploid wheat	Chinese Spring	Plant_1	Floret_5	57.27	16.9158	0.526577
Hexaploid wheat	Chinese Spring	Plant_1	Floret_5	57.76	0	0
Hexaploid wheat	Chinese Spring	Plant_1	Floret_5	58.25	0	0
Hexaploid wheat	Chinese Spring	Plant_2	Floret_1	38.08	17	0.558659
Hexaploid wheat	Chinese Spring	Plant_2	Floret_1	38.4	34	1.11732
Hexaploid wheat	Chinese Spring	Plant_2	Floret_1	38.73	17	0.558659
Hexaploid wheat	Chinese Spring	Plant_2	Floret_1	39.06	0	0
Hexaploid wheat	Chinese Spring	Plant_2	Floret_1	39.39	0	0
Hexaploid wheat	Chinese Spring	Plant_2	Floret_1	39.73	0	0
Hexaploid wheat	Chinese Spring	Plant_2	Floret_1	40.07	0	0
Hexaploid wheat	Chinese Spring	Plant_2	Floret_1	40.41	68	2.23464
Hexaploid wheat	Chinese Spring	Plant_2	Floret_1	40.76	0	0
Hexaploid wheat	Chinese Spring	Plant_2	Floret_1	41.1	34	1.11732
Hexaploid wheat	Chinese Spring	Plant_2	Floret_1	41.46	0	0
Hexaploid wheat	Chinese Spring	Plant_2	Floret_1	41.81	0	0
Hexaploid wheat	Chinese Spring	Plant_2	Floret_1	42.17	17	0.558659
Hexaploid wheat	Chinese Spring	Plant_2	Floret_1	42.53	17	0.558659
Hexaploid wheat	Chinese Spring	Plant_2	Floret_1	42.89	0	0
Hexaploid wheat	Chinese Spring	Plant_2	Floret_1	43.26	17	0.558659
Hexaploid wheat	Chinese Spring	Plant_2	Floret_1	43.63	17	0.558659
Hexaploid wheat	Chinese Spring	Plant_2	Floret_1	44	34	1.11732
Hexaploid wheat	Chinese Spring	Plant_2	Floret_1	44.37	17	0.558659
Hexaploid wheat	Chinese Spring	Plant_2	Floret_1	44.75	0	0
Hexaploid wheat	Chinese Spring	Plant_2	Floret_1	45.13	0	0
Hexaploid wheat	Chinese Spring	Plant_2	Floret_1	45.52	0	0
Hexaploid wheat	Chinese Spring	Plant_2	Floret_1	45.91	51	1.67598
Hexaploid wheat	Chinese Spring	Plant_2	Floret_1	46.3	34	1.11732
Hexaploid wheat	Chinese Spring	Plant_2	Floret_1	46.7	68	2.23464
Hexaploid wheat	Chinese Spring	Plant_2	Floret_1	47.09	17	0.558659
Hexaploid wheat	Chinese Spring	Plant_2	Floret_1	47.5	85	2.7933
Hexaploid wheat	Chinese Spring	Plant_2	Floret_1	47.9	136	4.46927
Hexaploid wheat	Chinese Spring	Plant_2	Floret_1	48.31	102	3.35196
Hexaploid wheat	Chinese Spring	Plant_2	Floret_1	48.72	170	5.58659
Hexaploid wheat	Chinese Spring	Plant_2	Floret_1	49.14	255	8.37989
Hexaploid wheat	Chinese Spring	Plant_2	Floret_1	49.56	153	5.02793
Hexaploid wheat	Chinese Spring	Plant_2	Floret_1	49.98	221	7.26257
Hexaploid wheat	Chinese Spring	Plant_2	Floret_1	50.41	204	6.70391
Hexaploid wheat	Chinese Spring	Plant_2	Floret_1	50.84	221	7.26257
Hexaploid wheat	Chinese Spring	Plant_2	Floret_1	51.27	221	7.26257
Hexaploid wheat	Chinese Spring	Plant_2	Floret_1	51.71	238	7.82123
Hexaploid wheat	Chinese Spring	Plant_2	Floret_1	52.15	153	5.02793
Hexaploid wheat	Chinese Spring	Plant_2	Floret_1	52.6	119	3.91061
Hexaploid wheat	Chinese Spring	Plant_2	Floret_1	53.05	136	4.46927
Hexaploid wheat	Chinese Spring	Plant_2	Floret_1	53.5	51	1.67598
Hexaploid wheat	Chinese Spring	Plant_2	Floret_1	53.96	17	0.558659
Hexaploid wheat	Chinese Spring	Plant_2	Floret_1	54.42	34	1.11732
Hexaploid wheat	Chinese Spring	Plant_2	Floret_1	54.88	0	0
Hexaploid wheat	Chinese Spring	Plant_2	Floret_1	55.35	34	1.11732
Hexaploid wheat	Chinese Spring	Plant_2	Floret_1	55.83	17	0.558659
Hexaploid wheat	Chinese Spring	Plant_2	Floret_1	56.3	17	0.558659
Hexaploid wheat	Chinese Spring	Plant_2	Floret_1	56.78	0	0
Hexaploid wheat	Chinese Spring	Plant_2	Floret_1	57.27	0	0
Hexaploid wheat	Chinese Spring	Plant_2	Floret_1	57.76	0	0
Hexaploid wheat	Chinese Spring	Plant_2	Floret_1	58.25	0	0
Hexaploid wheat	Chinese Spring	Plant_2	Floret_2	38.08	0	0
Hexaploid wheat	Chinese Spring	Plant_2	Floret_2	38.4	16.9987	0.547921
Hexaploid wheat	Chinese Spring	Plant_2	Floret_2	38.73	33.44	1.07788
Hexaploid wheat	Chinese Spring	Plant_2	Floret_2	39.06	16.9987	0.547921
Hexaploid wheat	Chinese Spring	Plant_2	Floret_2	39.39	16.9987	0.547921
Hexaploid wheat	Chinese Spring	Plant_2	Floret_2	39.73	16.9987	0.547921
Hexaploid wheat	Chinese Spring	Plant_2	Floret_2	40.07	0	0
Hexaploid wheat	Chinese Spring	Plant_2	Floret_2	40.41	0	0
Hexaploid wheat	Chinese Spring	Plant_2	Floret_2	40.76	16.9987	0.547921
Hexaploid wheat	Chinese Spring	Plant_2	Floret_2	41.1	16.9987	0.547921
Hexaploid wheat	Chinese Spring	Plant_2	Floret_2	41.46	0	0
Hexaploid wheat	Chinese Spring	Plant_2	Floret_2	41.81	16.9987	0.547921
Hexaploid wheat	Chinese Spring	Plant_2	Floret_2	42.17	16.9987	0.547921
Hexaploid wheat	Chinese Spring	Plant_2	Floret_2	42.53	0	0
Hexaploid wheat	Chinese Spring	Plant_2	Floret_2	42.89	16.9987	0.547921
Hexaploid wheat	Chinese Spring	Plant_2	Floret_2	43.26	0	0
Hexaploid wheat	Chinese Spring	Plant_2	Floret_2	43.63	0	0
Hexaploid wheat	Chinese Spring	Plant_2	Floret_2	44	0	0
Hexaploid wheat	Chinese Spring	Plant_2	Floret_2	44.37	0	0
Hexaploid wheat	Chinese Spring	Plant_2	Floret_2	44.75	0	0
Hexaploid wheat	Chinese Spring	Plant_2	Floret_2	45.13	16.9987	0.547921
Hexaploid wheat	Chinese Spring	Plant_2	Floret_2	45.52	0	0
Hexaploid wheat	Chinese Spring	Plant_2	Floret_2	45.91	0	0
Hexaploid wheat	Chinese Spring	Plant_2	Floret_2	46.3	0	0
Hexaploid wheat	Chinese Spring	Plant_2	Floret_2	46.7	33.44	1.07788
Hexaploid wheat	Chinese Spring	Plant_2	Floret_2	47.09	16.9987	0.547921
Hexaploid wheat	Chinese Spring	Plant_2	Floret_2	47.5	33.44	1.07788
Hexaploid wheat	Chinese Spring	Plant_2	Floret_2	47.9	33.44	1.07788
Hexaploid wheat	Chinese Spring	Plant_2	Floret_2	48.31	83.6	2.69469
Hexaploid wheat	Chinese Spring	Plant_2	Floret_2	48.72	136.547	4.40133
Hexaploid wheat	Chinese Spring	Plant_2	Floret_2	49.14	136.547	4.40133
Hexaploid wheat	Chinese Spring	Plant_2	Floret_2	49.56	220.147	7.09602
Hexaploid wheat	Chinese Spring	Plant_2	Floret_2	49.98	83.6	2.69469
Hexaploid wheat	Chinese Spring	Plant_2	Floret_2	50.41	169.987	5.47921
Hexaploid wheat	Chinese Spring	Plant_2	Floret_2	50.84	253.587	8.1739
Hexaploid wheat	Chinese Spring	Plant_2	Floret_2	51.27	236.867	7.63496
Hexaploid wheat	Chinese Spring	Plant_2	Floret_2	51.71	203.427	6.55708
Hexaploid wheat	Chinese Spring	Plant_2	Floret_2	52.15	339.973	10.9584
Hexaploid wheat	Chinese Spring	Plant_2	Floret_2	52.6	136.547	4.40133
Hexaploid wheat	Chinese Spring	Plant_2	Floret_2	53.05	306.533	9.88054
Hexaploid wheat	Chinese Spring	Plant_2	Floret_2	53.5	153.267	4.94027
Hexaploid wheat	Chinese Spring	Plant_2	Floret_2	53.96	119.827	3.86239
Hexaploid wheat	Chinese Spring	Plant_2	Floret_2	54.42	83.6	2.69469
Hexaploid wheat	Chinese Spring	Plant_2	Floret_2	54.88	50.16	1.61681
Hexaploid wheat	Chinese Spring	Plant_2	Floret_2	55.35	33.44	1.07788
Hexaploid wheat	Chinese Spring	Plant_2	Floret_2	55.83	0	0
Hexaploid wheat	Chinese Spring	Plant_2	Floret_2	56.3	16.9987	0.547921
Hexaploid wheat	Chinese Spring	Plant_2	Floret_2	56.78	16.9987	0.547921
Hexaploid wheat	Chinese Spring	Plant_2	Floret_2	57.27	0	0
Hexaploid wheat	Chinese Spring	Plant_2	Floret_2	57.76	0	0
Hexaploid wheat	Chinese Spring	Plant_2	Floret_2	58.25	0	0
Hexaploid wheat	Chinese Spring	Plant_2	Floret_3	38.08	0	0
Hexaploid wheat	Chinese Spring	Plant_2	Floret_3	38.4	33.42	0.941472
Hexaploid wheat	Chinese Spring	Plant_2	Floret_3	38.73	0	0
Hexaploid wheat	Chinese Spring	Plant_2	Floret_3	39.06	33.42	0.941472
Hexaploid wheat	Chinese Spring	Plant_2	Floret_3	39.39	16.9885	0.478582
Hexaploid wheat	Chinese Spring	Plant_2	Floret_3	39.73	0	0
Hexaploid wheat	Chinese Spring	Plant_2	Floret_3	40.07	0	0
Hexaploid wheat	Chinese Spring	Plant_2	Floret_3	40.41	0	0
Hexaploid wheat	Chinese Spring	Plant_2	Floret_3	40.76	16.9885	0.478582
Hexaploid wheat	Chinese Spring	Plant_2	Floret_3	41.1	0	0
Hexaploid wheat	Chinese Spring	Plant_2	Floret_3	41.46	0	0
Hexaploid wheat	Chinese Spring	Plant_2	Floret_3	41.81	16.9885	0.478582
Hexaploid wheat	Chinese Spring	Plant_2	Floret_3	42.17	0	0
Hexaploid wheat	Chinese Spring	Plant_2	Floret_3	42.53	0	0
Hexaploid wheat	Chinese Spring	Plant_2	Floret_3	42.89	0	0
Hexaploid wheat	Chinese Spring	Plant_2	Floret_3	43.26	0	0
Hexaploid wheat	Chinese Spring	Plant_2	Floret_3	43.63	0	0
Hexaploid wheat	Chinese Spring	Plant_2	Floret_3	44	0	0
Hexaploid wheat	Chinese Spring	Plant_2	Floret_3	44.37	0	0
Hexaploid wheat	Chinese Spring	Plant_2	Floret_3	44.75	16.9885	0.478582
Hexaploid wheat	Chinese Spring	Plant_2	Floret_3	45.13	0	0
Hexaploid wheat	Chinese Spring	Plant_2	Floret_3	45.52	33.42	0.941472
Hexaploid wheat	Chinese Spring	Plant_2	Floret_3	45.91	33.42	0.941472
Hexaploid wheat	Chinese Spring	Plant_2	Floret_3	46.3	0	0
Hexaploid wheat	Chinese Spring	Plant_2	Floret_3	46.7	33.42	0.941472
Hexaploid wheat	Chinese Spring	Plant_2	Floret_3	47.09	50.13	1.41221
Hexaploid wheat	Chinese Spring	Plant_2	Floret_3	47.5	16.9885	0.478582
Hexaploid wheat	Chinese Spring	Plant_2	Floret_3	47.9	86.335	2.43214
Hexaploid wheat	Chinese Spring	Plant_2	Floret_3	48.31	103.045	2.90287
Hexaploid wheat	Chinese Spring	Plant_2	Floret_3	48.72	186.595	5.25655
Hexaploid wheat	Chinese Spring	Plant_2	Floret_3	49.14	239.51	6.74721
Hexaploid wheat	Chinese Spring	Plant_2	Floret_3	49.56	239.51	6.74721
Hexaploid wheat	Chinese Spring	Plant_2	Floret_3	49.98	206.09	5.80574
Hexaploid wheat	Chinese Spring	Plant_2	Floret_3	50.41	169.885	4.78582
Hexaploid wheat	Chinese Spring	Plant_2	Floret_3	50.84	272.93	7.68869
Hexaploid wheat	Chinese Spring	Plant_2	Floret_3	51.27	392.685	11.0623
Hexaploid wheat	Chinese Spring	Plant_2	Floret_3	51.71	222.8	6.27648
Hexaploid wheat	Chinese Spring	Plant_2	Floret_3	52.15	325.845	9.17935
Hexaploid wheat	Chinese Spring	Plant_2	Floret_3	52.6	222.8	6.27648
Hexaploid wheat	Chinese Spring	Plant_2	Floret_3	53.05	169.885	4.78582
Hexaploid wheat	Chinese Spring	Plant_2	Floret_3	53.5	153.175	4.31508
Hexaploid wheat	Chinese Spring	Plant_2	Floret_3	53.96	103.045	2.90287
Hexaploid wheat	Chinese Spring	Plant_2	Floret_3	54.42	69.625	1.9614
Hexaploid wheat	Chinese Spring	Plant_2	Floret_3	54.88	33.42	0.941472
Hexaploid wheat	Chinese Spring	Plant_2	Floret_3	55.35	33.42	0.941472
Hexaploid wheat	Chinese Spring	Plant_2	Floret_3	55.83	0	0
Hexaploid wheat	Chinese Spring	Plant_2	Floret_3	56.3	16.9885	0.478582
Hexaploid wheat	Chinese Spring	Plant_2	Floret_3	56.78	0	0
Hexaploid wheat	Chinese Spring	Plant_2	Floret_3	57.27	0	0
Hexaploid wheat	Chinese Spring	Plant_2	Floret_3	57.76	0	0
Hexaploid wheat	Chinese Spring	Plant_2	Floret_3	58.25	0	0
Hexaploid wheat	Chinese Spring	Plant_2	Floret_4	38.08	17.0325	0.550593
Hexaploid wheat	Chinese Spring	Plant_2	Floret_4	38.4	0	0
Hexaploid wheat	Chinese Spring	Plant_2	Floret_4	38.73	0	0
Hexaploid wheat	Chinese Spring	Plant_2	Floret_4	39.06	33.6865	1.08895
Hexaploid wheat	Chinese Spring	Plant_2	Floret_4	39.39	0	0
Hexaploid wheat	Chinese Spring	Plant_2	Floret_4	39.73	33.6865	1.08895
Hexaploid wheat	Chinese Spring	Plant_2	Floret_4	40.07	33.6865	1.08895
Hexaploid wheat	Chinese Spring	Plant_2	Floret_4	40.41	17.0325	0.550593
Hexaploid wheat	Chinese Spring	Plant_2	Floret_4	40.76	17.0325	0.550593
Hexaploid wheat	Chinese Spring	Plant_2	Floret_4	41.1	0	0
Hexaploid wheat	Chinese Spring	Plant_2	Floret_4	41.46	17.0325	0.550593
Hexaploid wheat	Chinese Spring	Plant_2	Floret_4	41.81	0	0
Hexaploid wheat	Chinese Spring	Plant_2	Floret_4	42.17	33.6865	1.08895
Hexaploid wheat	Chinese Spring	Plant_2	Floret_4	42.53	0	0
Hexaploid wheat	Chinese Spring	Plant_2	Floret_4	42.89	0	0
Hexaploid wheat	Chinese Spring	Plant_2	Floret_4	43.26	33.6865	1.08895
Hexaploid wheat	Chinese Spring	Plant_2	Floret_4	43.63	17.0325	0.550593
Hexaploid wheat	Chinese Spring	Plant_2	Floret_4	44	33.6865	1.08895
Hexaploid wheat	Chinese Spring	Plant_2	Floret_4	44.37	0	0
Hexaploid wheat	Chinese Spring	Plant_2	Floret_4	44.75	17.0325	0.550593
Hexaploid wheat	Chinese Spring	Plant_2	Floret_4	45.13	17.0325	0.550593
Hexaploid wheat	Chinese Spring	Plant_2	Floret_4	45.52	17.0325	0.550593
Hexaploid wheat	Chinese Spring	Plant_2	Floret_4	45.91	17.0325	0.550593
Hexaploid wheat	Chinese Spring	Plant_2	Floret_4	46.3	17.0325	0.550593
Hexaploid wheat	Chinese Spring	Plant_2	Floret_4	46.7	68.13	2.20237
Hexaploid wheat	Chinese Spring	Plant_2	Floret_4	47.09	33.6865	1.08895
Hexaploid wheat	Chinese Spring	Plant_2	Floret_4	47.5	68.13	2.20237
Hexaploid wheat	Chinese Spring	Plant_2	Floret_4	47.9	83.27	2.69179
Hexaploid wheat	Chinese Spring	Plant_2	Floret_4	48.31	49.205	1.5906
Hexaploid wheat	Chinese Spring	Plant_2	Floret_4	48.72	151.4	4.89416
Hexaploid wheat	Chinese Spring	Plant_2	Floret_4	49.14	83.27	2.69179
Hexaploid wheat	Chinese Spring	Plant_2	Floret_4	49.56	219.53	7.09654
Hexaploid wheat	Chinese Spring	Plant_2	Floret_4	49.98	117.335	3.79298
Hexaploid wheat	Chinese Spring	Plant_2	Floret_4	50.41	253.595	8.19772
Hexaploid wheat	Chinese Spring	Plant_2	Floret_4	50.84	253.595	8.19772
Hexaploid wheat	Chinese Spring	Plant_2	Floret_4	51.27	136.26	4.40475
Hexaploid wheat	Chinese Spring	Plant_2	Floret_4	51.71	306.585	9.91068
Hexaploid wheat	Chinese Spring	Plant_2	Floret_4	52.15	204.39	6.60712
Hexaploid wheat	Chinese Spring	Plant_2	Floret_4	52.6	219.53	7.09654
Hexaploid wheat	Chinese Spring	Plant_2	Floret_4	53.05	204.39	6.60712
Hexaploid wheat	Chinese Spring	Plant_2	Floret_4	53.5	49.205	1.5906
Hexaploid wheat	Chinese Spring	Plant_2	Floret_4	53.96	102.195	3.30356
Hexaploid wheat	Chinese Spring	Plant_2	Floret_4	54.42	68.13	2.20237
Hexaploid wheat	Chinese Spring	Plant_2	Floret_4	54.88	49.205	1.5906
Hexaploid wheat	Chinese Spring	Plant_2	Floret_4	55.35	0	0
Hexaploid wheat	Chinese Spring	Plant_2	Floret_4	55.83	0	0
Hexaploid wheat	Chinese Spring	Plant_2	Floret_4	56.3	0	0
Hexaploid wheat	Chinese Spring	Plant_2	Floret_4	56.78	0	0
Hexaploid wheat	Chinese Spring	Plant_2	Floret_4	57.27	0	0
Hexaploid wheat	Chinese Spring	Plant_2	Floret_4	57.76	0	0
Hexaploid wheat	Chinese Spring	Plant_2	Floret_4	58.25	0	0
Hexaploid wheat	Chinese Spring	Plant_2	Floret_5	38.08	17.016	0.47777
Hexaploid wheat	Chinese Spring	Plant_2	Floret_5	38.4	0	0
Hexaploid wheat	Chinese Spring	Plant_2	Floret_5	38.73	0	0
Hexaploid wheat	Chinese Spring	Plant_2	Floret_5	39.06	17.016	0.47777
Hexaploid wheat	Chinese Spring	Plant_2	Floret_5	39.39	0	0
Hexaploid wheat	Chinese Spring	Plant_2	Floret_5	39.73	33.0867	0.928998
Hexaploid wheat	Chinese Spring	Plant_2	Floret_5	40.07	51.9933	1.45985
Hexaploid wheat	Chinese Spring	Plant_2	Floret_5	40.41	0	0
Hexaploid wheat	Chinese Spring	Plant_2	Floret_5	40.76	33.0867	0.928998
Hexaploid wheat	Chinese Spring	Plant_2	Floret_5	41.1	51.9933	1.45985
Hexaploid wheat	Chinese Spring	Plant_2	Floret_5	41.46	0	0
Hexaploid wheat	Chinese Spring	Plant_2	Floret_5	41.81	17.016	0.47777
Hexaploid wheat	Chinese Spring	Plant_2	Floret_5	42.17	17.016	0.47777
Hexaploid wheat	Chinese Spring	Plant_2	Floret_5	42.53	0	0
Hexaploid wheat	Chinese Spring	Plant_2	Floret_5	42.89	0	0
Hexaploid wheat	Chinese Spring	Plant_2	Floret_5	43.26	0	0
Hexaploid wheat	Chinese Spring	Plant_2	Floret_5	43.63	33.0867	0.928998
Hexaploid wheat	Chinese Spring	Plant_2	Floret_5	44	17.016	0.47777
Hexaploid wheat	Chinese Spring	Plant_2	Floret_5	44.37	0	0
Hexaploid wheat	Chinese Spring	Plant_2	Floret_5	44.75	33.0867	0.928998
Hexaploid wheat	Chinese Spring	Plant_2	Floret_5	45.13	33.0867	0.928998
Hexaploid wheat	Chinese Spring	Plant_2	Floret_5	45.52	17.016	0.47777
Hexaploid wheat	Chinese Spring	Plant_2	Floret_5	45.91	17.016	0.47777
Hexaploid wheat	Chinese Spring	Plant_2	Floret_5	46.3	0	0
Hexaploid wheat	Chinese Spring	Plant_2	Floret_5	46.7	51.9933	1.45985
Hexaploid wheat	Chinese Spring	Plant_2	Floret_5	47.09	153.617	4.31321
Hexaploid wheat	Chinese Spring	Plant_2	Floret_5	47.5	33.0867	0.928998
Hexaploid wheat	Chinese Spring	Plant_2	Floret_5	47.9	85.08	2.38885
Hexaploid wheat	Chinese Spring	Plant_2	Floret_5	48.31	118.167	3.31785
Hexaploid wheat	Chinese Spring	Plant_2	Floret_5	48.72	85.08	2.38885
Hexaploid wheat	Chinese Spring	Plant_2	Floret_5	49.14	203.247	5.7067
Hexaploid wheat	Chinese Spring	Plant_2	Floret_5	49.56	255.24	7.16656
Hexaploid wheat	Chinese Spring	Plant_2	Floret_5	49.98	118.167	3.31785
Hexaploid wheat	Chinese Spring	Plant_2	Floret_5	50.41	389.95	10.9489
Hexaploid wheat	Chinese Spring	Plant_2	Floret_5	50.84	441.943	12.4088
Hexaploid wheat	Chinese Spring	Plant_2	Floret_5	51.27	304.87	8.56005
Hexaploid wheat	Chinese Spring	Plant_2	Floret_5	51.71	219.79	6.1712
Hexaploid wheat	Chinese Spring	Plant_2	Floret_5	52.15	238.697	6.70206
Hexaploid wheat	Chinese Spring	Plant_2	Floret_5	52.6	118.167	3.31785
Hexaploid wheat	Chinese Spring	Plant_2	Floret_5	53.05	101.623	2.85335
Hexaploid wheat	Chinese Spring	Plant_2	Floret_5	53.5	68.5367	1.92435
Hexaploid wheat	Chinese Spring	Plant_2	Floret_5	53.96	101.623	2.85335
Hexaploid wheat	Chinese Spring	Plant_2	Floret_5	54.42	17.016	0.47777
Hexaploid wheat	Chinese Spring	Plant_2	Floret_5	54.88	17.016	0.47777
Hexaploid wheat	Chinese Spring	Plant_2	Floret_5	55.35	17.016	0.47777
Hexaploid wheat	Chinese Spring	Plant_2	Floret_5	55.83	33.0867	0.928998
Hexaploid wheat	Chinese Spring	Plant_2	Floret_5	56.3	0	0
Hexaploid wheat	Chinese Spring	Plant_2	Floret_5	56.78	0	0
Hexaploid wheat	Chinese Spring	Plant_2	Floret_5	57.27	0	0
Hexaploid wheat	Chinese Spring	Plant_2	Floret_5	57.76	0	0
Hexaploid wheat	Chinese Spring	Plant_2	Floret_5	58.25	0	0
Hexaploid wheat	Chinese Spring	Plant_3	Floret_1	38.08	33.684	1.43084
Hexaploid wheat	Chinese Spring	Plant_3	Floret_1	38.4	16.842	0.715421
Hexaploid wheat	Chinese Spring	Plant_3	Floret_1	38.73	0	0
Hexaploid wheat	Chinese Spring	Plant_3	Floret_1	39.06	16.842	0.715421
Hexaploid wheat	Chinese Spring	Plant_3	Floret_1	39.39	0	0
Hexaploid wheat	Chinese Spring	Plant_3	Floret_1	39.73	0	0
Hexaploid wheat	Chinese Spring	Plant_3	Floret_1	40.07	0	0
Hexaploid wheat	Chinese Spring	Plant_3	Floret_1	40.41	33.684	1.43084
Hexaploid wheat	Chinese Spring	Plant_3	Floret_1	40.76	0	0
Hexaploid wheat	Chinese Spring	Plant_3	Floret_1	41.1	0	0
Hexaploid wheat	Chinese Spring	Plant_3	Floret_1	41.46	16.842	0.715421
Hexaploid wheat	Chinese Spring	Plant_3	Floret_1	41.81	0	0
Hexaploid wheat	Chinese Spring	Plant_3	Floret_1	42.17	0	0
Hexaploid wheat	Chinese Spring	Plant_3	Floret_1	42.53	33.684	1.43084
Hexaploid wheat	Chinese Spring	Plant_3	Floret_1	42.89	16.842	0.715421
Hexaploid wheat	Chinese Spring	Plant_3	Floret_1	43.26	16.842	0.715421
Hexaploid wheat	Chinese Spring	Plant_3	Floret_1	43.63	33.684	1.43084
Hexaploid wheat	Chinese Spring	Plant_3	Floret_1	44	16.842	0.715421
Hexaploid wheat	Chinese Spring	Plant_3	Floret_1	44.37	16.842	0.715421
Hexaploid wheat	Chinese Spring	Plant_3	Floret_1	44.75	16.842	0.715421
Hexaploid wheat	Chinese Spring	Plant_3	Floret_1	45.13	33.684	1.43084
Hexaploid wheat	Chinese Spring	Plant_3	Floret_1	45.52	65.4967	2.78219
Hexaploid wheat	Chinese Spring	Plant_3	Floret_1	45.91	84.21	3.57711
Hexaploid wheat	Chinese Spring	Plant_3	Floret_1	46.3	0	0
Hexaploid wheat	Chinese Spring	Plant_3	Floret_1	46.7	16.842	0.715421
Hexaploid wheat	Chinese Spring	Plant_3	Floret_1	47.09	51.4617	2.18601
Hexaploid wheat	Chinese Spring	Plant_3	Floret_1	47.5	65.4967	2.78219
Hexaploid wheat	Chinese Spring	Plant_3	Floret_1	47.9	102.923	4.37202
Hexaploid wheat	Chinese Spring	Plant_3	Floret_1	48.31	102.923	4.37202
Hexaploid wheat	Chinese Spring	Plant_3	Floret_1	48.72	154.385	6.55803
Hexaploid wheat	Chinese Spring	Plant_3	Floret_1	49.14	154.385	6.55803
Hexaploid wheat	Chinese Spring	Plant_3	Floret_1	49.56	84.21	3.57711
Hexaploid wheat	Chinese Spring	Plant_3	Floret_1	49.98	187.133	7.94913
Hexaploid wheat	Chinese Spring	Plant_3	Floret_1	50.41	187.133	7.94913
Hexaploid wheat	Chinese Spring	Plant_3	Floret_1	50.84	135.672	5.76312
Hexaploid wheat	Chinese Spring	Plant_3	Floret_1	51.27	102.923	4.37202
Hexaploid wheat	Chinese Spring	Plant_3	Floret_1	51.71	201.168	8.54531
Hexaploid wheat	Chinese Spring	Plant_3	Floret_1	52.15	168.42	7.15421
Hexaploid wheat	Chinese Spring	Plant_3	Floret_1	52.6	16.842	0.715421
Hexaploid wheat	Chinese Spring	Plant_3	Floret_1	53.05	51.4617	2.18601
Hexaploid wheat	Chinese Spring	Plant_3	Floret_1	53.5	33.684	1.43084
Hexaploid wheat	Chinese Spring	Plant_3	Floret_1	53.96	16.842	0.715421
Hexaploid wheat	Chinese Spring	Plant_3	Floret_1	54.42	0	0
Hexaploid wheat	Chinese Spring	Plant_3	Floret_1	54.88	16.842	0.715421
Hexaploid wheat	Chinese Spring	Plant_3	Floret_1	55.35	0	0
Hexaploid wheat	Chinese Spring	Plant_3	Floret_1	55.83	16.842	0.715421
Hexaploid wheat	Chinese Spring	Plant_3	Floret_1	56.3	16.842	0.715421
Hexaploid wheat	Chinese Spring	Plant_3	Floret_1	56.78	16.842	0.715421
Hexaploid wheat	Chinese Spring	Plant_3	Floret_1	57.27	0	0
Hexaploid wheat	Chinese Spring	Plant_3	Floret_1	57.76	0	0
Hexaploid wheat	Chinese Spring	Plant_3	Floret_1	58.25	0	0
Hexaploid wheat	Chinese Spring	Plant_3	Floret_2	38.08	16.984	0.600273
Hexaploid wheat	Chinese Spring	Plant_3	Floret_2	38.4	0	0
Hexaploid wheat	Chinese Spring	Plant_3	Floret_2	38.73	16.984	0.600273
Hexaploid wheat	Chinese Spring	Plant_3	Floret_2	39.06	0	0
Hexaploid wheat	Chinese Spring	Plant_3	Floret_2	39.39	16.984	0.600273
Hexaploid wheat	Chinese Spring	Plant_3	Floret_2	39.73	16.984	0.600273
Hexaploid wheat	Chinese Spring	Plant_3	Floret_2	40.07	16.984	0.600273
Hexaploid wheat	Chinese Spring	Plant_3	Floret_2	40.41	0	0
Hexaploid wheat	Chinese Spring	Plant_3	Floret_2	40.76	16.984	0.600273
Hexaploid wheat	Chinese Spring	Plant_3	Floret_2	41.1	0	0
Hexaploid wheat	Chinese Spring	Plant_3	Floret_2	41.46	0	0
Hexaploid wheat	Chinese Spring	Plant_3	Floret_2	41.81	0	0
Hexaploid wheat	Chinese Spring	Plant_3	Floret_2	42.17	0	0
Hexaploid wheat	Chinese Spring	Plant_3	Floret_2	42.53	16.984	0.600273
Hexaploid wheat	Chinese Spring	Plant_3	Floret_2	42.89	33.968	1.20055
Hexaploid wheat	Chinese Spring	Plant_3	Floret_2	43.26	16.984	0.600273
Hexaploid wheat	Chinese Spring	Plant_3	Floret_2	43.63	0	0
Hexaploid wheat	Chinese Spring	Plant_3	Floret_2	44	16.984	0.600273
Hexaploid wheat	Chinese Spring	Plant_3	Floret_2	44.37	0	0
Hexaploid wheat	Chinese Spring	Plant_3	Floret_2	44.75	16.984	0.600273
Hexaploid wheat	Chinese Spring	Plant_3	Floret_2	45.13	16.984	0.600273
Hexaploid wheat	Chinese Spring	Plant_3	Floret_2	45.52	16.984	0.600273
Hexaploid wheat	Chinese Spring	Plant_3	Floret_2	45.91	16.984	0.600273
Hexaploid wheat	Chinese Spring	Plant_3	Floret_2	46.3	69.48	2.45566
Hexaploid wheat	Chinese Spring	Plant_3	Floret_2	46.7	16.984	0.600273
Hexaploid wheat	Chinese Spring	Plant_3	Floret_2	47.09	50.18	1.77353
Hexaploid wheat	Chinese Spring	Plant_3	Floret_2	47.5	50.18	1.77353
Hexaploid wheat	Chinese Spring	Plant_3	Floret_2	47.9	154.4	5.45703
Hexaploid wheat	Chinese Spring	Plant_3	Floret_2	48.31	185.28	6.54843
Hexaploid wheat	Chinese Spring	Plant_3	Floret_2	48.72	185.28	6.54843
Hexaploid wheat	Chinese Spring	Plant_3	Floret_2	49.14	270.2	9.5498
Hexaploid wheat	Chinese Spring	Plant_3	Floret_2	49.56	270.2	9.5498
Hexaploid wheat	Chinese Spring	Plant_3	Floret_2	49.98	220.02	7.77626
Hexaploid wheat	Chinese Spring	Plant_3	Floret_2	50.41	169.84	6.00273
Hexaploid wheat	Chinese Spring	Plant_3	Floret_2	50.84	304.94	10.7776
Hexaploid wheat	Chinese Spring	Plant_3	Floret_2	51.27	119.66	4.2292
Hexaploid wheat	Chinese Spring	Plant_3	Floret_2	51.71	185.28	6.54843
Hexaploid wheat	Chinese Spring	Plant_3	Floret_2	52.15	135.1	4.7749
Hexaploid wheat	Chinese Spring	Plant_3	Floret_2	52.6	33.968	1.20055
Hexaploid wheat	Chinese Spring	Plant_3	Floret_2	53.05	50.18	1.77353
Hexaploid wheat	Chinese Spring	Plant_3	Floret_2	53.5	69.48	2.45566
Hexaploid wheat	Chinese Spring	Plant_3	Floret_2	53.96	16.984	0.600273
Hexaploid wheat	Chinese Spring	Plant_3	Floret_2	54.42	16.984	0.600273
Hexaploid wheat	Chinese Spring	Plant_3	Floret_2	54.88	0	0
Hexaploid wheat	Chinese Spring	Plant_3	Floret_2	55.35	0	0
Hexaploid wheat	Chinese Spring	Plant_3	Floret_2	55.83	0	0
Hexaploid wheat	Chinese Spring	Plant_3	Floret_2	56.3	0	0
Hexaploid wheat	Chinese Spring	Plant_3	Floret_2	56.78	0	0
Hexaploid wheat	Chinese Spring	Plant_3	Floret_2	57.27	0	0
Hexaploid wheat	Chinese Spring	Plant_3	Floret_2	57.76	0	0
Hexaploid wheat	Chinese Spring	Plant_3	Floret_2	58.25	0	0
Hexaploid wheat	Chinese Spring	Plant_3	Floret_3	38.08	33.81	1.322
Hexaploid wheat	Chinese Spring	Plant_3	Floret_3	38.4	48.3	1.88857
Hexaploid wheat	Chinese Spring	Plant_3	Floret_3	38.73	0	0
Hexaploid wheat	Chinese Spring	Plant_3	Floret_3	39.06	33.81	1.322
Hexaploid wheat	Chinese Spring	Plant_3	Floret_3	39.39	16.905	0.661001
Hexaploid wheat	Chinese Spring	Plant_3	Floret_3	39.73	16.905	0.661001
Hexaploid wheat	Chinese Spring	Plant_3	Floret_3	40.07	48.3	1.88857
Hexaploid wheat	Chinese Spring	Plant_3	Floret_3	40.41	0	0
Hexaploid wheat	Chinese Spring	Plant_3	Floret_3	40.76	33.81	1.322
Hexaploid wheat	Chinese Spring	Plant_3	Floret_3	41.1	33.81	1.322
Hexaploid wheat	Chinese Spring	Plant_3	Floret_3	41.46	33.81	1.322
Hexaploid wheat	Chinese Spring	Plant_3	Floret_3	41.81	0	0
Hexaploid wheat	Chinese Spring	Plant_3	Floret_3	42.17	16.905	0.661001
Hexaploid wheat	Chinese Spring	Plant_3	Floret_3	42.53	16.905	0.661001
Hexaploid wheat	Chinese Spring	Plant_3	Floret_3	42.89	48.3	1.88857
Hexaploid wheat	Chinese Spring	Plant_3	Floret_3	43.26	0	0
Hexaploid wheat	Chinese Spring	Plant_3	Floret_3	43.63	33.81	1.322
Hexaploid wheat	Chinese Spring	Plant_3	Floret_3	44	33.81	1.322
Hexaploid wheat	Chinese Spring	Plant_3	Floret_3	44.37	0	0
Hexaploid wheat	Chinese Spring	Plant_3	Floret_3	44.75	33.81	1.322
Hexaploid wheat	Chinese Spring	Plant_3	Floret_3	45.13	33.81	1.322
Hexaploid wheat	Chinese Spring	Plant_3	Floret_3	45.52	82.11	3.21058
Hexaploid wheat	Chinese Spring	Plant_3	Floret_3	45.91	67.62	2.644
Hexaploid wheat	Chinese Spring	Plant_3	Floret_3	46.3	135.24	5.28801
Hexaploid wheat	Chinese Spring	Plant_3	Floret_3	46.7	82.11	3.21058
Hexaploid wheat	Chinese Spring	Plant_3	Floret_3	47.09	115.92	4.53258
Hexaploid wheat	Chinese Spring	Plant_3	Floret_3	47.5	149.73	5.85458
Hexaploid wheat	Chinese Spring	Plant_3	Floret_3	47.9	236.67	9.25401
Hexaploid wheat	Chinese Spring	Plant_3	Floret_3	48.31	135.24	5.28801
Hexaploid wheat	Chinese Spring	Plant_3	Floret_3	48.72	202.86	7.93201
Hexaploid wheat	Chinese Spring	Plant_3	Floret_3	49.14	115.92	4.53258
Hexaploid wheat	Chinese Spring	Plant_3	Floret_3	49.56	217.35	8.49858
Hexaploid wheat	Chinese Spring	Plant_3	Floret_3	49.98	183.54	7.17658
Hexaploid wheat	Chinese Spring	Plant_3	Floret_3	50.41	67.62	2.644
Hexaploid wheat	Chinese Spring	Plant_3	Floret_3	50.84	82.11	3.21058
Hexaploid wheat	Chinese Spring	Plant_3	Floret_3	51.27	67.62	2.644
Hexaploid wheat	Chinese Spring	Plant_3	Floret_3	51.71	48.3	1.88857
Hexaploid wheat	Chinese Spring	Plant_3	Floret_3	52.15	16.905	0.661001
Hexaploid wheat	Chinese Spring	Plant_3	Floret_3	52.6	0	0
Hexaploid wheat	Chinese Spring	Plant_3	Floret_3	53.05	16.905	0.661001
Hexaploid wheat	Chinese Spring	Plant_3	Floret_3	53.5	0	0
Hexaploid wheat	Chinese Spring	Plant_3	Floret_3	53.96	0	0
Hexaploid wheat	Chinese Spring	Plant_3	Floret_3	54.42	0	0
Hexaploid wheat	Chinese Spring	Plant_3	Floret_3	54.88	0	0
Hexaploid wheat	Chinese Spring	Plant_3	Floret_3	55.35	0	0
Hexaploid wheat	Chinese Spring	Plant_3	Floret_3	55.83	0	0
Hexaploid wheat	Chinese Spring	Plant_3	Floret_3	56.3	0	0
Hexaploid wheat	Chinese Spring	Plant_3	Floret_3	56.78	16.905	0.661001
Hexaploid wheat	Chinese Spring	Plant_3	Floret_3	57.27	0	0
Hexaploid wheat	Chinese Spring	Plant_3	Floret_3	57.76	0	0
Hexaploid wheat	Chinese Spring	Plant_3	Floret_3	58.25	0	0
Hexaploid wheat	Chinese Spring	Plant_3	Floret_4	38.08	16.9193	0.607138
Hexaploid wheat	Chinese Spring	Plant_3	Floret_4	38.4	0	0
Hexaploid wheat	Chinese Spring	Plant_3	Floret_4	38.73	0	0
Hexaploid wheat	Chinese Spring	Plant_3	Floret_4	39.06	0	0
Hexaploid wheat	Chinese Spring	Plant_3	Floret_4	39.39	0	0
Hexaploid wheat	Chinese Spring	Plant_3	Floret_4	39.73	16.9193	0.607138
Hexaploid wheat	Chinese Spring	Plant_3	Floret_4	40.07	0	0
Hexaploid wheat	Chinese Spring	Plant_3	Floret_4	40.41	0	0
Hexaploid wheat	Chinese Spring	Plant_3	Floret_4	40.76	0	0
Hexaploid wheat	Chinese Spring	Plant_3	Floret_4	41.1	33.0133	1.18466
Hexaploid wheat	Chinese Spring	Plant_3	Floret_4	41.46	0	0
Hexaploid wheat	Chinese Spring	Plant_3	Floret_4	41.81	0	0
Hexaploid wheat	Chinese Spring	Plant_3	Floret_4	42.17	0	0
Hexaploid wheat	Chinese Spring	Plant_3	Floret_4	42.53	51.5833	1.85103
Hexaploid wheat	Chinese Spring	Plant_3	Floret_4	42.89	33.0133	1.18466
Hexaploid wheat	Chinese Spring	Plant_3	Floret_4	43.26	0	0
Hexaploid wheat	Chinese Spring	Plant_3	Floret_4	43.63	51.5833	1.85103
Hexaploid wheat	Chinese Spring	Plant_3	Floret_4	44	0	0
Hexaploid wheat	Chinese Spring	Plant_3	Floret_4	44.37	0	0
Hexaploid wheat	Chinese Spring	Plant_3	Floret_4	44.75	0	0
Hexaploid wheat	Chinese Spring	Plant_3	Floret_4	45.13	33.0133	1.18466
Hexaploid wheat	Chinese Spring	Plant_3	Floret_4	45.52	68.09	2.44336
Hexaploid wheat	Chinese Spring	Plant_3	Floret_4	45.91	84.5967	3.03569
Hexaploid wheat	Chinese Spring	Plant_3	Floret_4	46.3	169.193	6.07138
Hexaploid wheat	Chinese Spring	Plant_3	Floret_4	46.7	51.5833	1.85103
Hexaploid wheat	Chinese Spring	Plant_3	Floret_4	47.09	119.673	4.29439
Hexaploid wheat	Chinese Spring	Plant_3	Floret_4	47.5	119.673	4.29439
Hexaploid wheat	Chinese Spring	Plant_3	Floret_4	47.9	204.27	7.33008
Hexaploid wheat	Chinese Spring	Plant_3	Floret_4	48.31	237.283	8.51473
Hexaploid wheat	Chinese Spring	Plant_3	Floret_4	48.72	272.36	9.77343
Hexaploid wheat	Chinese Spring	Plant_3	Floret_4	49.14	187.763	6.73775
Hexaploid wheat	Chinese Spring	Plant_3	Floret_4	49.56	152.687	5.47905
Hexaploid wheat	Chinese Spring	Plant_3	Floret_4	49.98	136.18	4.88672
Hexaploid wheat	Chinese Spring	Plant_3	Floret_4	50.41	187.763	6.73775
Hexaploid wheat	Chinese Spring	Plant_3	Floret_4	50.84	187.763	6.73775
Hexaploid wheat	Chinese Spring	Plant_3	Floret_4	51.27	101.103	3.62802
Hexaploid wheat	Chinese Spring	Plant_3	Floret_4	51.71	84.5967	3.03569
Hexaploid wheat	Chinese Spring	Plant_3	Floret_4	52.15	51.5833	1.85103
Hexaploid wheat	Chinese Spring	Plant_3	Floret_4	52.6	84.5967	3.03569
Hexaploid wheat	Chinese Spring	Plant_3	Floret_4	53.05	0	0
Hexaploid wheat	Chinese Spring	Plant_3	Floret_4	53.5	0	0
Hexaploid wheat	Chinese Spring	Plant_3	Floret_4	53.96	33.0133	1.18466
Hexaploid wheat	Chinese Spring	Plant_3	Floret_4	54.42	0	0
Hexaploid wheat	Chinese Spring	Plant_3	Floret_4	54.88	0	0
Hexaploid wheat	Chinese Spring	Plant_3	Floret_4	55.35	16.9193	0.607138
Hexaploid wheat	Chinese Spring	Plant_3	Floret_4	55.83	0	0
Hexaploid wheat	Chinese Spring	Plant_3	Floret_4	56.3	0	0
Hexaploid wheat	Chinese Spring	Plant_3	Floret_4	56.78	0	0
Hexaploid wheat	Chinese Spring	Plant_3	Floret_4	57.27	0	0
Hexaploid wheat	Chinese Spring	Plant_3	Floret_4	57.76	0	0
Hexaploid wheat	Chinese Spring	Plant_3	Floret_4	58.25	0	0
Hexaploid wheat	Chinese Spring	Plant_3	Floret_5	38.08	0	0
Hexaploid wheat	Chinese Spring	Plant_3	Floret_5	38.4	16.965	0.594059
Hexaploid wheat	Chinese Spring	Plant_3	Floret_5	38.73	34.5583	1.21012
Hexaploid wheat	Chinese Spring	Plant_3	Floret_5	39.06	0	0
Hexaploid wheat	Chinese Spring	Plant_3	Floret_5	39.39	16.965	0.594059
Hexaploid wheat	Chinese Spring	Plant_3	Floret_5	39.73	0	0
Hexaploid wheat	Chinese Spring	Plant_3	Floret_5	40.07	34.5583	1.21012
Hexaploid wheat	Chinese Spring	Plant_3	Floret_5	40.41	0	0
Hexaploid wheat	Chinese Spring	Plant_3	Floret_5	40.76	0	0
Hexaploid wheat	Chinese Spring	Plant_3	Floret_5	41.1	0	0
Hexaploid wheat	Chinese Spring	Plant_3	Floret_5	41.46	0	0
Hexaploid wheat	Chinese Spring	Plant_3	Floret_5	41.81	16.965	0.594059
Hexaploid wheat	Chinese Spring	Plant_3	Floret_5	42.17	0	0
Hexaploid wheat	Chinese Spring	Plant_3	Floret_5	42.53	16.965	0.594059
Hexaploid wheat	Chinese Spring	Plant_3	Floret_5	42.89	0	0
Hexaploid wheat	Chinese Spring	Plant_3	Floret_5	43.26	0	0
Hexaploid wheat	Chinese Spring	Plant_3	Floret_5	43.63	34.5583	1.21012
Hexaploid wheat	Chinese Spring	Plant_3	Floret_5	44	16.965	0.594059
Hexaploid wheat	Chinese Spring	Plant_3	Floret_5	44.37	34.5583	1.21012
Hexaploid wheat	Chinese Spring	Plant_3	Floret_5	44.75	34.5583	1.21012
Hexaploid wheat	Chinese Spring	Plant_3	Floret_5	45.13	0	0
Hexaploid wheat	Chinese Spring	Plant_3	Floret_5	45.52	84.825	2.9703
Hexaploid wheat	Chinese Spring	Plant_3	Floret_5	45.91	84.825	2.9703
Hexaploid wheat	Chinese Spring	Plant_3	Floret_5	46.3	69.1167	2.42024
Hexaploid wheat	Chinese Spring	Plant_3	Floret_5	46.7	84.825	2.9703
Hexaploid wheat	Chinese Spring	Plant_3	Floret_5	47.09	185.358	6.49065
Hexaploid wheat	Chinese Spring	Plant_3	Floret_5	47.5	84.825	2.9703
Hexaploid wheat	Chinese Spring	Plant_3	Floret_5	47.9	254.475	8.91089
Hexaploid wheat	Chinese Spring	Plant_3	Floret_5	48.31	219.917	7.70077
Hexaploid wheat	Chinese Spring	Plant_3	Floret_5	48.72	204.208	7.15072
Hexaploid wheat	Chinese Spring	Plant_3	Floret_5	49.14	339.3	11.8812
Hexaploid wheat	Chinese Spring	Plant_3	Floret_5	49.56	204.208	7.15072
Hexaploid wheat	Chinese Spring	Plant_3	Floret_5	49.98	119.383	4.18042
Hexaploid wheat	Chinese Spring	Plant_3	Floret_5	50.41	119.383	4.18042
Hexaploid wheat	Chinese Spring	Plant_3	Floret_5	50.84	135.092	4.73047
Hexaploid wheat	Chinese Spring	Plant_3	Floret_5	51.27	135.092	4.73047
Hexaploid wheat	Chinese Spring	Plant_3	Floret_5	51.71	50.2667	1.76018
Hexaploid wheat	Chinese Spring	Plant_3	Floret_5	52.15	50.2667	1.76018
Hexaploid wheat	Chinese Spring	Plant_3	Floret_5	52.6	69.1167	2.42024
Hexaploid wheat	Chinese Spring	Plant_3	Floret_5	53.05	69.1167	2.42024
Hexaploid wheat	Chinese Spring	Plant_3	Floret_5	53.5	34.5583	1.21012
Hexaploid wheat	Chinese Spring	Plant_3	Floret_5	53.96	0	0
Hexaploid wheat	Chinese Spring	Plant_3	Floret_5	54.42	0	0
Hexaploid wheat	Chinese Spring	Plant_3	Floret_5	54.88	0	0
Hexaploid wheat	Chinese Spring	Plant_3	Floret_5	55.35	0	0
Hexaploid wheat	Chinese Spring	Plant_3	Floret_5	55.83	0	0
Hexaploid wheat	Chinese Spring	Plant_3	Floret_5	56.3	0	0
Hexaploid wheat	Chinese Spring	Plant_3	Floret_5	56.78	0	0
Hexaploid wheat	Chinese Spring	Plant_3	Floret_5	57.27	0	0
Hexaploid wheat	Chinese Spring	Plant_3	Floret_5	57.76	0	0
Hexaploid wheat	Chinese Spring	Plant_3	Floret_5	58.25	0	0
Hexaploid wheat	Chinese Spring	Plant_4	Floret_1	38.08	0	0
Hexaploid wheat	Chinese Spring	Plant_4	Floret_1	38.4	0	0
Hexaploid wheat	Chinese Spring	Plant_4	Floret_1	38.73	16.8692	0.586455
Hexaploid wheat	Chinese Spring	Plant_4	Floret_1	39.06	0	0
Hexaploid wheat	Chinese Spring	Plant_4	Floret_1	39.39	16.8692	0.586455
Hexaploid wheat	Chinese Spring	Plant_4	Floret_1	39.73	16.8692	0.586455
Hexaploid wheat	Chinese Spring	Plant_4	Floret_1	40.07	0	0
Hexaploid wheat	Chinese Spring	Plant_4	Floret_1	40.41	16.8692	0.586455
Hexaploid wheat	Chinese Spring	Plant_4	Floret_1	40.76	33.7383	1.17291
Hexaploid wheat	Chinese Spring	Plant_4	Floret_1	41.1	16.8692	0.586455
Hexaploid wheat	Chinese Spring	Plant_4	Floret_1	41.46	16.8692	0.586455
Hexaploid wheat	Chinese Spring	Plant_4	Floret_1	41.81	33.7383	1.17291
Hexaploid wheat	Chinese Spring	Plant_4	Floret_1	42.17	16.8692	0.586455
Hexaploid wheat	Chinese Spring	Plant_4	Floret_1	42.53	0	0
Hexaploid wheat	Chinese Spring	Plant_4	Floret_1	42.89	0	0
Hexaploid wheat	Chinese Spring	Plant_4	Floret_1	43.26	0	0
Hexaploid wheat	Chinese Spring	Plant_4	Floret_1	43.63	0	0
Hexaploid wheat	Chinese Spring	Plant_4	Floret_1	44	0	0
Hexaploid wheat	Chinese Spring	Plant_4	Floret_1	44.37	16.8692	0.586455
Hexaploid wheat	Chinese Spring	Plant_4	Floret_1	44.75	50.6075	1.75936
Hexaploid wheat	Chinese Spring	Plant_4	Floret_1	45.13	33.7383	1.17291
Hexaploid wheat	Chinese Spring	Plant_4	Floret_1	45.52	33.7383	1.17291
Hexaploid wheat	Chinese Spring	Plant_4	Floret_1	45.91	65.3	2.27015
Hexaploid wheat	Chinese Spring	Plant_4	Floret_1	46.3	33.7383	1.17291
Hexaploid wheat	Chinese Spring	Plant_4	Floret_1	46.7	136.042	4.72947
Hexaploid wheat	Chinese Spring	Plant_4	Floret_1	47.09	87.0667	3.02686
Hexaploid wheat	Chinese Spring	Plant_4	Floret_1	47.5	168.692	5.86455
Hexaploid wheat	Chinese Spring	Plant_4	Floret_1	47.9	136.042	4.72947
Hexaploid wheat	Chinese Spring	Plant_4	Floret_1	48.31	217.667	7.56716
Hexaploid wheat	Chinese Spring	Plant_4	Floret_1	48.72	119.717	4.16194
Hexaploid wheat	Chinese Spring	Plant_4	Floret_1	49.14	217.667	7.56716
Hexaploid wheat	Chinese Spring	Plant_4	Floret_1	49.56	217.667	7.56716
Hexaploid wheat	Chinese Spring	Plant_4	Floret_1	49.98	217.667	7.56716
Hexaploid wheat	Chinese Spring	Plant_4	Floret_1	50.41	168.692	5.86455
Hexaploid wheat	Chinese Spring	Plant_4	Floret_1	50.84	152.367	5.29701
Hexaploid wheat	Chinese Spring	Plant_4	Floret_1	51.27	87.0667	3.02686
Hexaploid wheat	Chinese Spring	Plant_4	Floret_1	51.71	103.392	3.5944
Hexaploid wheat	Chinese Spring	Plant_4	Floret_1	52.15	136.042	4.72947
Hexaploid wheat	Chinese Spring	Plant_4	Floret_1	52.6	119.717	4.16194
Hexaploid wheat	Chinese Spring	Plant_4	Floret_1	53.05	87.0667	3.02686
Hexaploid wheat	Chinese Spring	Plant_4	Floret_1	53.5	50.6075	1.75936
Hexaploid wheat	Chinese Spring	Plant_4	Floret_1	53.96	0	0
Hexaploid wheat	Chinese Spring	Plant_4	Floret_1	54.42	16.8692	0.586455
Hexaploid wheat	Chinese Spring	Plant_4	Floret_1	54.88	0	0
Hexaploid wheat	Chinese Spring	Plant_4	Floret_1	55.35	0	0
Hexaploid wheat	Chinese Spring	Plant_4	Floret_1	55.83	0	0
Hexaploid wheat	Chinese Spring	Plant_4	Floret_1	56.3	16.8692	0.586455
Hexaploid wheat	Chinese Spring	Plant_4	Floret_1	56.78	0	0
Hexaploid wheat	Chinese Spring	Plant_4	Floret_1	57.27	0	0
Hexaploid wheat	Chinese Spring	Plant_4	Floret_1	57.76	0	0
Hexaploid wheat	Chinese Spring	Plant_4	Floret_1	58.25	0	0
Hexaploid wheat	Chinese Spring	Plant_4	Floret_2	38.08	0	0
Hexaploid wheat	Chinese Spring	Plant_4	Floret_2	38.4	17.024	0.536553
Hexaploid wheat	Chinese Spring	Plant_4	Floret_2	38.73	0	0
Hexaploid wheat	Chinese Spring	Plant_4	Floret_2	39.06	17.024	0.536553
Hexaploid wheat	Chinese Spring	Plant_4	Floret_2	39.39	0	0
Hexaploid wheat	Chinese Spring	Plant_4	Floret_2	39.73	0	0
Hexaploid wheat	Chinese Spring	Plant_4	Floret_2	40.07	34.048	1.07311
Hexaploid wheat	Chinese Spring	Plant_4	Floret_2	40.41	34.048	1.07311
Hexaploid wheat	Chinese Spring	Plant_4	Floret_2	40.76	0	0
Hexaploid wheat	Chinese Spring	Plant_4	Floret_2	41.1	17.024	0.536553
Hexaploid wheat	Chinese Spring	Plant_4	Floret_2	41.46	49.6533	1.56495
Hexaploid wheat	Chinese Spring	Plant_4	Floret_2	41.81	49.6533	1.56495
Hexaploid wheat	Chinese Spring	Plant_4	Floret_2	42.17	49.6533	1.56495
Hexaploid wheat	Chinese Spring	Plant_4	Floret_2	42.53	0	0
Hexaploid wheat	Chinese Spring	Plant_4	Floret_2	42.89	0	0
Hexaploid wheat	Chinese Spring	Plant_4	Floret_2	43.26	34.048	1.07311
Hexaploid wheat	Chinese Spring	Plant_4	Floret_2	43.63	0	0
Hexaploid wheat	Chinese Spring	Plant_4	Floret_2	44	67.3867	2.12385
Hexaploid wheat	Chinese Spring	Plant_4	Floret_2	44.37	17.024	0.536553
Hexaploid wheat	Chinese Spring	Plant_4	Floret_2	44.75	34.048	1.07311
Hexaploid wheat	Chinese Spring	Plant_4	Floret_2	45.13	0	0
Hexaploid wheat	Chinese Spring	Plant_4	Floret_2	45.52	67.3867	2.12385
Hexaploid wheat	Chinese Spring	Plant_4	Floret_2	45.91	120.587	3.80058
Hexaploid wheat	Chinese Spring	Plant_4	Floret_2	46.3	17.024	0.536553
Hexaploid wheat	Chinese Spring	Plant_4	Floret_2	46.7	152.507	4.80662
Hexaploid wheat	Chinese Spring	Plant_4	Floret_2	47.09	170.24	5.36553
Hexaploid wheat	Chinese Spring	Plant_4	Floret_2	47.5	102.853	3.24167
Hexaploid wheat	Chinese Spring	Plant_4	Floret_2	47.9	170.24	5.36553
Hexaploid wheat	Chinese Spring	Plant_4	Floret_2	48.31	187.973	5.92444
Hexaploid wheat	Chinese Spring	Plant_4	Floret_2	48.72	255.36	8.04829
Hexaploid wheat	Chinese Spring	Plant_4	Floret_2	49.14	219.893	6.93047
Hexaploid wheat	Chinese Spring	Plant_4	Floret_2	49.56	170.24	5.36553
Hexaploid wheat	Chinese Spring	Plant_4	Floret_2	49.98	237.627	7.48938
Hexaploid wheat	Chinese Spring	Plant_4	Floret_2	50.41	152.507	4.80662
Hexaploid wheat	Chinese Spring	Plant_4	Floret_2	50.84	219.893	6.93047
Hexaploid wheat	Chinese Spring	Plant_4	Floret_2	51.27	187.973	5.92444
Hexaploid wheat	Chinese Spring	Plant_4	Floret_2	51.71	67.3867	2.12385
Hexaploid wheat	Chinese Spring	Plant_4	Floret_2	52.15	67.3867	2.12385
Hexaploid wheat	Chinese Spring	Plant_4	Floret_2	52.6	49.6533	1.56495
Hexaploid wheat	Chinese Spring	Plant_4	Floret_2	53.05	34.048	1.07311
Hexaploid wheat	Chinese Spring	Plant_4	Floret_2	53.5	67.3867	2.12385
Hexaploid wheat	Chinese Spring	Plant_4	Floret_2	53.96	0	0
Hexaploid wheat	Chinese Spring	Plant_4	Floret_2	54.42	17.024	0.536553
Hexaploid wheat	Chinese Spring	Plant_4	Floret_2	54.88	17.024	0.536553
Hexaploid wheat	Chinese Spring	Plant_4	Floret_2	55.35	0	0
Hexaploid wheat	Chinese Spring	Plant_4	Floret_2	55.83	0	0
Hexaploid wheat	Chinese Spring	Plant_4	Floret_2	56.3	0	0
Hexaploid wheat	Chinese Spring	Plant_4	Floret_2	56.78	0	0
Hexaploid wheat	Chinese Spring	Plant_4	Floret_2	57.27	0	0
Hexaploid wheat	Chinese Spring	Plant_4	Floret_2	57.76	0	0
Hexaploid wheat	Chinese Spring	Plant_4	Floret_2	58.25	0	0
Hexaploid wheat	Chinese Spring	Plant_4	Floret_3	38.08	50.8533	1.91296
Hexaploid wheat	Chinese Spring	Plant_4	Floret_3	38.4	17.163	0.645624
Hexaploid wheat	Chinese Spring	Plant_4	Floret_3	38.73	33.6903	1.26734
Hexaploid wheat	Chinese Spring	Plant_4	Floret_3	39.06	50.8533	1.91296
Hexaploid wheat	Chinese Spring	Plant_4	Floret_3	39.39	69.9233	2.63032
Hexaploid wheat	Chinese Spring	Plant_4	Floret_3	39.73	33.6903	1.26734
Hexaploid wheat	Chinese Spring	Plant_4	Floret_3	40.07	17.163	0.645624
Hexaploid wheat	Chinese Spring	Plant_4	Floret_3	40.41	0	0
Hexaploid wheat	Chinese Spring	Plant_4	Floret_3	40.76	0	0
Hexaploid wheat	Chinese Spring	Plant_4	Floret_3	41.1	0	0
Hexaploid wheat	Chinese Spring	Plant_4	Floret_3	41.46	0	0
Hexaploid wheat	Chinese Spring	Plant_4	Floret_3	41.81	17.163	0.645624
Hexaploid wheat	Chinese Spring	Plant_4	Floret_3	42.17	33.6903	1.26734
Hexaploid wheat	Chinese Spring	Plant_4	Floret_3	42.53	0	0
Hexaploid wheat	Chinese Spring	Plant_4	Floret_3	42.89	17.163	0.645624
Hexaploid wheat	Chinese Spring	Plant_4	Floret_3	43.26	17.163	0.645624
Hexaploid wheat	Chinese Spring	Plant_4	Floret_3	43.63	17.163	0.645624
Hexaploid wheat	Chinese Spring	Plant_4	Floret_3	44	17.163	0.645624
Hexaploid wheat	Chinese Spring	Plant_4	Floret_3	44.37	17.163	0.645624
Hexaploid wheat	Chinese Spring	Plant_4	Floret_3	44.75	0	0
Hexaploid wheat	Chinese Spring	Plant_4	Floret_3	45.13	17.163	0.645624
Hexaploid wheat	Chinese Spring	Plant_4	Floret_3	45.52	33.6903	1.26734
Hexaploid wheat	Chinese Spring	Plant_4	Floret_3	45.91	50.8533	1.91296
Hexaploid wheat	Chinese Spring	Plant_4	Floret_3	46.3	82.6367	3.10856
Hexaploid wheat	Chinese Spring	Plant_4	Floret_3	46.7	82.6367	3.10856
Hexaploid wheat	Chinese Spring	Plant_4	Floret_3	47.09	69.9233	2.63032
Hexaploid wheat	Chinese Spring	Plant_4	Floret_3	47.5	82.6367	3.10856
Hexaploid wheat	Chinese Spring	Plant_4	Floret_3	47.9	184.343	6.93448
Hexaploid wheat	Chinese Spring	Plant_4	Floret_3	48.31	171.63	6.45624
Hexaploid wheat	Chinese Spring	Plant_4	Floret_3	48.72	184.343	6.93448
Hexaploid wheat	Chinese Spring	Plant_4	Floret_3	49.14	203.413	7.65184
Hexaploid wheat	Chinese Spring	Plant_4	Floret_3	49.56	82.6367	3.10856
Hexaploid wheat	Chinese Spring	Plant_4	Floret_3	49.98	152.56	5.73888
Hexaploid wheat	Chinese Spring	Plant_4	Floret_3	50.41	184.343	6.93448
Hexaploid wheat	Chinese Spring	Plant_4	Floret_3	50.84	82.6367	3.10856
Hexaploid wheat	Chinese Spring	Plant_4	Floret_3	51.27	120.777	4.54328
Hexaploid wheat	Chinese Spring	Plant_4	Floret_3	51.71	120.777	4.54328
Hexaploid wheat	Chinese Spring	Plant_4	Floret_3	52.15	69.9233	2.63032
Hexaploid wheat	Chinese Spring	Plant_4	Floret_3	52.6	50.8533	1.91296
Hexaploid wheat	Chinese Spring	Plant_4	Floret_3	53.05	82.6367	3.10856
Hexaploid wheat	Chinese Spring	Plant_4	Floret_3	53.5	69.9233	2.63032
Hexaploid wheat	Chinese Spring	Plant_4	Floret_3	53.96	17.163	0.645624
Hexaploid wheat	Chinese Spring	Plant_4	Floret_3	54.42	33.6903	1.26734
Hexaploid wheat	Chinese Spring	Plant_4	Floret_3	54.88	17.163	0.645624
Hexaploid wheat	Chinese Spring	Plant_4	Floret_3	55.35	0	0
Hexaploid wheat	Chinese Spring	Plant_4	Floret_3	55.83	0	0
Hexaploid wheat	Chinese Spring	Plant_4	Floret_3	56.3	0	0
Hexaploid wheat	Chinese Spring	Plant_4	Floret_3	56.78	0	0
Hexaploid wheat	Chinese Spring	Plant_4	Floret_3	57.27	0	0
Hexaploid wheat	Chinese Spring	Plant_4	Floret_3	57.76	0	0
Hexaploid wheat	Chinese Spring	Plant_4	Floret_3	58.25	0	0
Hexaploid wheat	Chinese Spring	Plant_4	Floret_4	38.08	0	0
Hexaploid wheat	Chinese Spring	Plant_4	Floret_4	38.4	16.75	0.662252
Hexaploid wheat	Chinese Spring	Plant_4	Floret_4	38.73	0	0
Hexaploid wheat	Chinese Spring	Plant_4	Floret_4	39.06	0	0
Hexaploid wheat	Chinese Spring	Plant_4	Floret_4	39.39	33.5	1.3245
Hexaploid wheat	Chinese Spring	Plant_4	Floret_4	39.73	0	0
Hexaploid wheat	Chinese Spring	Plant_4	Floret_4	40.07	16.75	0.662252
Hexaploid wheat	Chinese Spring	Plant_4	Floret_4	40.41	0	0
Hexaploid wheat	Chinese Spring	Plant_4	Floret_4	40.76	33.5	1.3245
Hexaploid wheat	Chinese Spring	Plant_4	Floret_4	41.1	50.25	1.98675
Hexaploid wheat	Chinese Spring	Plant_4	Floret_4	41.46	0	0
Hexaploid wheat	Chinese Spring	Plant_4	Floret_4	41.81	16.75	0.662252
Hexaploid wheat	Chinese Spring	Plant_4	Floret_4	42.17	0	0
Hexaploid wheat	Chinese Spring	Plant_4	Floret_4	42.53	0	0
Hexaploid wheat	Chinese Spring	Plant_4	Floret_4	42.89	0	0
Hexaploid wheat	Chinese Spring	Plant_4	Floret_4	43.26	33.5	1.3245
Hexaploid wheat	Chinese Spring	Plant_4	Floret_4	43.63	16.75	0.662252
Hexaploid wheat	Chinese Spring	Plant_4	Floret_4	44	67	2.64901
Hexaploid wheat	Chinese Spring	Plant_4	Floret_4	44.37	16.75	0.662252
Hexaploid wheat	Chinese Spring	Plant_4	Floret_4	44.75	0	0
Hexaploid wheat	Chinese Spring	Plant_4	Floret_4	45.13	50.25	1.98675
Hexaploid wheat	Chinese Spring	Plant_4	Floret_4	45.52	117.25	4.63576
Hexaploid wheat	Chinese Spring	Plant_4	Floret_4	45.91	100.5	3.97351
Hexaploid wheat	Chinese Spring	Plant_4	Floret_4	46.3	33.5	1.3245
Hexaploid wheat	Chinese Spring	Plant_4	Floret_4	46.7	50.25	1.98675
Hexaploid wheat	Chinese Spring	Plant_4	Floret_4	47.09	100.5	3.97351
Hexaploid wheat	Chinese Spring	Plant_4	Floret_4	47.5	134	5.29801
Hexaploid wheat	Chinese Spring	Plant_4	Floret_4	47.9	184.25	7.28477
Hexaploid wheat	Chinese Spring	Plant_4	Floret_4	48.31	217.75	8.60927
Hexaploid wheat	Chinese Spring	Plant_4	Floret_4	48.72	117.25	4.63576
Hexaploid wheat	Chinese Spring	Plant_4	Floret_4	49.14	217.75	8.60927
Hexaploid wheat	Chinese Spring	Plant_4	Floret_4	49.56	150.75	5.96026
Hexaploid wheat	Chinese Spring	Plant_4	Floret_4	49.98	150.75	5.96026
Hexaploid wheat	Chinese Spring	Plant_4	Floret_4	50.41	217.75	8.60927
Hexaploid wheat	Chinese Spring	Plant_4	Floret_4	50.84	100.5	3.97351
Hexaploid wheat	Chinese Spring	Plant_4	Floret_4	51.27	100.5	3.97351
Hexaploid wheat	Chinese Spring	Plant_4	Floret_4	51.71	33.5	1.3245
Hexaploid wheat	Chinese Spring	Plant_4	Floret_4	52.15	50.25	1.98675
Hexaploid wheat	Chinese Spring	Plant_4	Floret_4	52.6	67	2.64901
Hexaploid wheat	Chinese Spring	Plant_4	Floret_4	53.05	16.75	0.662252
Hexaploid wheat	Chinese Spring	Plant_4	Floret_4	53.5	16.75	0.662252
Hexaploid wheat	Chinese Spring	Plant_4	Floret_4	53.96	0	0
Hexaploid wheat	Chinese Spring	Plant_4	Floret_4	54.42	0	0
Hexaploid wheat	Chinese Spring	Plant_4	Floret_4	54.88	0	0
Hexaploid wheat	Chinese Spring	Plant_4	Floret_4	55.35	0	0
Hexaploid wheat	Chinese Spring	Plant_4	Floret_4	55.83	0	0
Hexaploid wheat	Chinese Spring	Plant_4	Floret_4	56.3	0	0
Hexaploid wheat	Chinese Spring	Plant_4	Floret_4	56.78	0	0
Hexaploid wheat	Chinese Spring	Plant_4	Floret_4	57.27	0	0
Hexaploid wheat	Chinese Spring	Plant_4	Floret_4	57.76	0	0
Hexaploid wheat	Chinese Spring	Plant_4	Floret_4	58.25	0	0
Hexaploid wheat	Chinese Spring	Plant_4	Floret_5	38.08	16.8023	0.745098
Hexaploid wheat	Chinese Spring	Plant_4	Floret_5	38.4	33.6047	1.4902
Hexaploid wheat	Chinese Spring	Plant_4	Floret_5	38.73	16.8023	0.745098
Hexaploid wheat	Chinese Spring	Plant_4	Floret_5	39.06	0	0
Hexaploid wheat	Chinese Spring	Plant_4	Floret_5	39.39	0	0
Hexaploid wheat	Chinese Spring	Plant_4	Floret_5	39.73	16.8023	0.745098
Hexaploid wheat	Chinese Spring	Plant_4	Floret_5	40.07	16.8023	0.745098
Hexaploid wheat	Chinese Spring	Plant_4	Floret_5	40.41	16.8023	0.745098
Hexaploid wheat	Chinese Spring	Plant_4	Floret_5	40.76	16.8023	0.745098
Hexaploid wheat	Chinese Spring	Plant_4	Floret_5	41.1	16.8023	0.745098
Hexaploid wheat	Chinese Spring	Plant_4	Floret_5	41.46	16.8023	0.745098
Hexaploid wheat	Chinese Spring	Plant_4	Floret_5	41.81	0	0
Hexaploid wheat	Chinese Spring	Plant_4	Floret_5	42.17	16.8023	0.745098
Hexaploid wheat	Chinese Spring	Plant_4	Floret_5	42.53	33.6047	1.4902
Hexaploid wheat	Chinese Spring	Plant_4	Floret_5	42.89	33.6047	1.4902
Hexaploid wheat	Chinese Spring	Plant_4	Floret_5	43.26	16.8023	0.745098
Hexaploid wheat	Chinese Spring	Plant_4	Floret_5	43.63	48.6383	2.15686
Hexaploid wheat	Chinese Spring	Plant_4	Floret_5	44	33.6047	1.4902
Hexaploid wheat	Chinese Spring	Plant_4	Floret_5	44.37	0	0
Hexaploid wheat	Chinese Spring	Plant_4	Floret_5	44.75	66.325	2.94118
Hexaploid wheat	Chinese Spring	Plant_4	Floret_5	45.13	66.325	2.94118
Hexaploid wheat	Chinese Spring	Plant_4	Floret_5	45.52	16.8023	0.745098
Hexaploid wheat	Chinese Spring	Plant_4	Floret_5	45.91	84.0117	3.72549
Hexaploid wheat	Chinese Spring	Plant_4	Floret_5	46.3	33.6047	1.4902
Hexaploid wheat	Chinese Spring	Plant_4	Floret_5	46.7	137.072	6.07843
Hexaploid wheat	Chinese Spring	Plant_4	Floret_5	47.09	48.6383	2.15686
Hexaploid wheat	Chinese Spring	Plant_4	Floret_5	47.5	168.023	7.45098
Hexaploid wheat	Chinese Spring	Plant_4	Floret_5	47.9	185.71	8.23529
Hexaploid wheat	Chinese Spring	Plant_4	Floret_5	48.31	119.385	5.29412
Hexaploid wheat	Chinese Spring	Plant_4	Floret_5	48.72	185.71	8.23529
Hexaploid wheat	Chinese Spring	Plant_4	Floret_5	49.14	101.698	4.5098
Hexaploid wheat	Chinese Spring	Plant_4	Floret_5	49.56	137.072	6.07843
Hexaploid wheat	Chinese Spring	Plant_4	Floret_5	49.98	101.698	4.5098
Hexaploid wheat	Chinese Spring	Plant_4	Floret_5	50.41	101.698	4.5098
Hexaploid wheat	Chinese Spring	Plant_4	Floret_5	50.84	66.325	2.94118
Hexaploid wheat	Chinese Spring	Plant_4	Floret_5	51.27	101.698	4.5098
Hexaploid wheat	Chinese Spring	Plant_4	Floret_5	51.71	66.325	2.94118
Hexaploid wheat	Chinese Spring	Plant_4	Floret_5	52.15	48.6383	2.15686
Hexaploid wheat	Chinese Spring	Plant_4	Floret_5	52.6	16.8023	0.745098
Hexaploid wheat	Chinese Spring	Plant_4	Floret_5	53.05	33.6047	1.4902
Hexaploid wheat	Chinese Spring	Plant_4	Floret_5	53.5	0	0
Hexaploid wheat	Chinese Spring	Plant_4	Floret_5	53.96	0	0
Hexaploid wheat	Chinese Spring	Plant_4	Floret_5	54.42	0	0
Hexaploid wheat	Chinese Spring	Plant_4	Floret_5	54.88	16.8023	0.745098
Hexaploid wheat	Chinese Spring	Plant_4	Floret_5	55.35	0	0
Hexaploid wheat	Chinese Spring	Plant_4	Floret_5	55.83	0	0
Hexaploid wheat	Chinese Spring	Plant_4	Floret_5	56.3	0	0
Hexaploid wheat	Chinese Spring	Plant_4	Floret_5	56.78	0	0
Hexaploid wheat	Chinese Spring	Plant_4	Floret_5	57.27	0	0
Hexaploid wheat	Chinese Spring	Plant_4	Floret_5	57.76	0	0
Hexaploid wheat	Chinese Spring	Plant_4	Floret_5	58.25	0	0
Hexaploid wheat	Chinese Spring	Plant_5	Floret_1	38.08	51.5533	1.47619
Hexaploid wheat	Chinese Spring	Plant_5	Floret_1	38.4	17.094	0.489472
Hexaploid wheat	Chinese Spring	Plant_5	Floret_1	38.73	17.094	0.489472
Hexaploid wheat	Chinese Spring	Plant_5	Floret_1	39.06	0	0
Hexaploid wheat	Chinese Spring	Plant_5	Floret_1	39.39	17.094	0.489472
Hexaploid wheat	Chinese Spring	Plant_5	Floret_1	39.73	51.5533	1.47619
Hexaploid wheat	Chinese Spring	Plant_5	Floret_1	40.07	0	0
Hexaploid wheat	Chinese Spring	Plant_5	Floret_1	40.41	0	0
Hexaploid wheat	Chinese Spring	Plant_5	Floret_1	40.76	0	0
Hexaploid wheat	Chinese Spring	Plant_5	Floret_1	41.1	17.094	0.489472
Hexaploid wheat	Chinese Spring	Plant_5	Floret_1	41.46	0	0
Hexaploid wheat	Chinese Spring	Plant_5	Floret_1	41.81	0	0
Hexaploid wheat	Chinese Spring	Plant_5	Floret_1	42.17	17.094	0.489472
Hexaploid wheat	Chinese Spring	Plant_5	Floret_1	42.53	0	0
Hexaploid wheat	Chinese Spring	Plant_5	Floret_1	42.89	35.2733	1.01002
Hexaploid wheat	Chinese Spring	Plant_5	Floret_1	43.26	51.5533	1.47619
Hexaploid wheat	Chinese Spring	Plant_5	Floret_1	43.63	35.2733	1.01002
Hexaploid wheat	Chinese Spring	Plant_5	Floret_1	44	35.2733	1.01002
Hexaploid wheat	Chinese Spring	Plant_5	Floret_1	44.37	35.2733	1.01002
Hexaploid wheat	Chinese Spring	Plant_5	Floret_1	44.75	67.8333	1.94235
Hexaploid wheat	Chinese Spring	Plant_5	Floret_1	45.13	35.2733	1.01002
Hexaploid wheat	Chinese Spring	Plant_5	Floret_1	45.52	35.2733	1.01002
Hexaploid wheat	Chinese Spring	Plant_5	Floret_1	45.91	51.5533	1.47619
Hexaploid wheat	Chinese Spring	Plant_5	Floret_1	46.3	119.387	3.41854
Hexaploid wheat	Chinese Spring	Plant_5	Floret_1	46.7	271.333	7.7694
Hexaploid wheat	Chinese Spring	Plant_5	Floret_1	47.09	203.5	5.82705
Hexaploid wheat	Chinese Spring	Plant_5	Floret_1	47.5	151.947	4.35087
Hexaploid wheat	Chinese Spring	Plant_5	Floret_1	47.9	119.387	3.41854
Hexaploid wheat	Chinese Spring	Plant_5	Floret_1	48.31	219.78	6.29322
Hexaploid wheat	Chinese Spring	Plant_5	Floret_1	48.72	219.78	6.29322
Hexaploid wheat	Chinese Spring	Plant_5	Floret_1	49.14	322.887	9.24559
Hexaploid wheat	Chinese Spring	Plant_5	Floret_1	49.56	135.667	3.8847
Hexaploid wheat	Chinese Spring	Plant_5	Floret_1	49.98	219.78	6.29322
Hexaploid wheat	Chinese Spring	Plant_5	Floret_1	50.41	290.327	8.31326
Hexaploid wheat	Chinese Spring	Plant_5	Floret_1	50.84	135.667	3.8847
Hexaploid wheat	Chinese Spring	Plant_5	Floret_1	51.27	119.387	3.41854
Hexaploid wheat	Chinese Spring	Plant_5	Floret_1	51.71	135.667	3.8847
Hexaploid wheat	Chinese Spring	Plant_5	Floret_1	52.15	51.5533	1.47619
Hexaploid wheat	Chinese Spring	Plant_5	Floret_1	52.6	119.387	3.41854
Hexaploid wheat	Chinese Spring	Plant_5	Floret_1	53.05	51.5533	1.47619
Hexaploid wheat	Chinese Spring	Plant_5	Floret_1	53.5	17.094	0.489472
Hexaploid wheat	Chinese Spring	Plant_5	Floret_1	53.96	0	0
Hexaploid wheat	Chinese Spring	Plant_5	Floret_1	54.42	0	0
Hexaploid wheat	Chinese Spring	Plant_5	Floret_1	54.88	0	0
Hexaploid wheat	Chinese Spring	Plant_5	Floret_1	55.35	0	0
Hexaploid wheat	Chinese Spring	Plant_5	Floret_1	55.83	0	0
Hexaploid wheat	Chinese Spring	Plant_5	Floret_1	56.3	17.094	0.489472
Hexaploid wheat	Chinese Spring	Plant_5	Floret_1	56.78	0	0
Hexaploid wheat	Chinese Spring	Plant_5	Floret_1	57.27	0	0
Hexaploid wheat	Chinese Spring	Plant_5	Floret_1	57.76	0	0
Hexaploid wheat	Chinese Spring	Plant_5	Floret_1	58.25	0	0
Hexaploid wheat	Chinese Spring	Plant_5	Floret_2	38.08	33.9867	1.25
Hexaploid wheat	Chinese Spring	Plant_5	Floret_2	38.4	0	0
Hexaploid wheat	Chinese Spring	Plant_5	Floret_2	38.73	0	0
Hexaploid wheat	Chinese Spring	Plant_5	Floret_2	39.06	16.9933	0.625
Hexaploid wheat	Chinese Spring	Plant_5	Floret_2	39.39	16.9933	0.625
Hexaploid wheat	Chinese Spring	Plant_5	Floret_2	39.73	0	0
Hexaploid wheat	Chinese Spring	Plant_5	Floret_2	40.07	16.9933	0.625
Hexaploid wheat	Chinese Spring	Plant_5	Floret_2	40.41	16.9933	0.625
Hexaploid wheat	Chinese Spring	Plant_5	Floret_2	40.76	0	0
Hexaploid wheat	Chinese Spring	Plant_5	Floret_2	41.1	16.9933	0.625
Hexaploid wheat	Chinese Spring	Plant_5	Floret_2	41.46	33.9867	1.25
Hexaploid wheat	Chinese Spring	Plant_5	Floret_2	41.81	16.9933	0.625
Hexaploid wheat	Chinese Spring	Plant_5	Floret_2	42.17	16.9933	0.625
Hexaploid wheat	Chinese Spring	Plant_5	Floret_2	42.53	33.9867	1.25
Hexaploid wheat	Chinese Spring	Plant_5	Floret_2	42.89	16.9933	0.625
Hexaploid wheat	Chinese Spring	Plant_5	Floret_2	43.26	0	0
Hexaploid wheat	Chinese Spring	Plant_5	Floret_2	43.63	33.9867	1.25
Hexaploid wheat	Chinese Spring	Plant_5	Floret_2	44	0	0
Hexaploid wheat	Chinese Spring	Plant_5	Floret_2	44.37	16.9933	0.625
Hexaploid wheat	Chinese Spring	Plant_5	Floret_2	44.75	33.9867	1.25
Hexaploid wheat	Chinese Spring	Plant_5	Floret_2	45.13	16.9933	0.625
Hexaploid wheat	Chinese Spring	Plant_5	Floret_2	45.52	67.9733	2.5
Hexaploid wheat	Chinese Spring	Plant_5	Floret_2	45.91	135.947	5
Hexaploid wheat	Chinese Spring	Plant_5	Floret_2	46.3	135.947	5
Hexaploid wheat	Chinese Spring	Plant_5	Floret_2	46.7	135.947	5
Hexaploid wheat	Chinese Spring	Plant_5	Floret_2	47.09	152.94	5.625
Hexaploid wheat	Chinese Spring	Plant_5	Floret_2	47.5	169.933	6.25
Hexaploid wheat	Chinese Spring	Plant_5	Floret_2	47.9	237.907	8.75
Hexaploid wheat	Chinese Spring	Plant_5	Floret_2	48.31	322.873	11.875
Hexaploid wheat	Chinese Spring	Plant_5	Floret_2	48.72	135.947	5
Hexaploid wheat	Chinese Spring	Plant_5	Floret_2	49.14	220.913	8.125
Hexaploid wheat	Chinese Spring	Plant_5	Floret_2	49.56	186.927	6.875
Hexaploid wheat	Chinese Spring	Plant_5	Floret_2	49.98	67.9733	2.5
Hexaploid wheat	Chinese Spring	Plant_5	Floret_2	50.41	169.933	6.25
Hexaploid wheat	Chinese Spring	Plant_5	Floret_2	50.84	84.9667	3.125
Hexaploid wheat	Chinese Spring	Plant_5	Floret_2	51.27	33.9867	1.25
Hexaploid wheat	Chinese Spring	Plant_5	Floret_2	51.71	50.98	1.875
Hexaploid wheat	Chinese Spring	Plant_5	Floret_2	52.15	33.9867	1.25
Hexaploid wheat	Chinese Spring	Plant_5	Floret_2	52.6	33.9867	1.25
Hexaploid wheat	Chinese Spring	Plant_5	Floret_2	53.05	0	0
Hexaploid wheat	Chinese Spring	Plant_5	Floret_2	53.5	0	0
Hexaploid wheat	Chinese Spring	Plant_5	Floret_2	53.96	0	0
Hexaploid wheat	Chinese Spring	Plant_5	Floret_2	54.42	0	0
Hexaploid wheat	Chinese Spring	Plant_5	Floret_2	54.88	0	0
Hexaploid wheat	Chinese Spring	Plant_5	Floret_2	55.35	0	0
Hexaploid wheat	Chinese Spring	Plant_5	Floret_2	55.83	0	0
Hexaploid wheat	Chinese Spring	Plant_5	Floret_2	56.3	0	0
Hexaploid wheat	Chinese Spring	Plant_5	Floret_2	56.78	0	0
Hexaploid wheat	Chinese Spring	Plant_5	Floret_2	57.27	0	0
Hexaploid wheat	Chinese Spring	Plant_5	Floret_2	57.76	0	0
Hexaploid wheat	Chinese Spring	Plant_5	Floret_2	58.25	0	0
Hexaploid wheat	Chinese Spring	Plant_5	Floret_3	38.08	33.7733	1.01766
Hexaploid wheat	Chinese Spring	Plant_5	Floret_3	38.4	0	0
Hexaploid wheat	Chinese Spring	Plant_5	Floret_3	38.73	16.8867	0.50883
Hexaploid wheat	Chinese Spring	Plant_5	Floret_3	39.06	16.8867	0.50883
Hexaploid wheat	Chinese Spring	Plant_5	Floret_3	39.39	0	0
Hexaploid wheat	Chinese Spring	Plant_5	Floret_3	39.73	0	0
Hexaploid wheat	Chinese Spring	Plant_5	Floret_3	40.07	16.8867	0.50883
Hexaploid wheat	Chinese Spring	Plant_5	Floret_3	40.41	0	0
Hexaploid wheat	Chinese Spring	Plant_5	Floret_3	40.76	16.8867	0.50883
Hexaploid wheat	Chinese Spring	Plant_5	Floret_3	41.1	0	0
Hexaploid wheat	Chinese Spring	Plant_5	Floret_3	41.46	33.7733	1.01766
Hexaploid wheat	Chinese Spring	Plant_5	Floret_3	41.81	0	0
Hexaploid wheat	Chinese Spring	Plant_5	Floret_3	42.17	0	0
Hexaploid wheat	Chinese Spring	Plant_5	Floret_3	42.53	0	0
Hexaploid wheat	Chinese Spring	Plant_5	Floret_3	42.89	0	0
Hexaploid wheat	Chinese Spring	Plant_5	Floret_3	43.26	0	0
Hexaploid wheat	Chinese Spring	Plant_5	Floret_3	43.63	33.7733	1.01766
Hexaploid wheat	Chinese Spring	Plant_5	Floret_3	44	0	0
Hexaploid wheat	Chinese Spring	Plant_5	Floret_3	44.37	16.8867	0.50883
Hexaploid wheat	Chinese Spring	Plant_5	Floret_3	44.75	51.6533	1.55642
Hexaploid wheat	Chinese Spring	Plant_5	Floret_3	45.13	101.32	3.05298
Hexaploid wheat	Chinese Spring	Plant_5	Floret_3	45.52	67.5467	2.03532
Hexaploid wheat	Chinese Spring	Plant_5	Floret_3	45.91	168.867	5.0883
Hexaploid wheat	Chinese Spring	Plant_5	Floret_3	46.3	85.4267	2.57408
Hexaploid wheat	Chinese Spring	Plant_5	Floret_3	46.7	389.387	11.733
Hexaploid wheat	Chinese Spring	Plant_5	Floret_3	47.09	236.413	7.12362
Hexaploid wheat	Chinese Spring	Plant_5	Floret_3	47.5	202.64	6.10596
Hexaploid wheat	Chinese Spring	Plant_5	Floret_3	47.9	254.293	7.66238
Hexaploid wheat	Chinese Spring	Plant_5	Floret_3	48.31	236.413	7.12362
Hexaploid wheat	Chinese Spring	Plant_5	Floret_3	48.72	270.187	8.14128
Hexaploid wheat	Chinese Spring	Plant_5	Floret_3	49.14	220.52	6.64472
Hexaploid wheat	Chinese Spring	Plant_5	Floret_3	49.56	321.84	9.6977
Hexaploid wheat	Chinese Spring	Plant_5	Floret_3	49.98	101.32	3.05298
Hexaploid wheat	Chinese Spring	Plant_5	Floret_3	50.41	186.747	5.62706
Hexaploid wheat	Chinese Spring	Plant_5	Floret_3	50.84	85.4267	2.57408
Hexaploid wheat	Chinese Spring	Plant_5	Floret_3	51.27	85.4267	2.57408
Hexaploid wheat	Chinese Spring	Plant_5	Floret_3	51.71	33.7733	1.01766
Hexaploid wheat	Chinese Spring	Plant_5	Floret_3	52.15	0	0
Hexaploid wheat	Chinese Spring	Plant_5	Floret_3	52.6	0	0
Hexaploid wheat	Chinese Spring	Plant_5	Floret_3	53.05	0	0
Hexaploid wheat	Chinese Spring	Plant_5	Floret_3	53.5	0	0
Hexaploid wheat	Chinese Spring	Plant_5	Floret_3	53.96	0	0
Hexaploid wheat	Chinese Spring	Plant_5	Floret_3	54.42	16.8867	0.50883
Hexaploid wheat	Chinese Spring	Plant_5	Floret_3	54.88	16.8867	0.50883
Hexaploid wheat	Chinese Spring	Plant_5	Floret_3	55.35	0	0
Hexaploid wheat	Chinese Spring	Plant_5	Floret_3	55.83	0	0
Hexaploid wheat	Chinese Spring	Plant_5	Floret_3	56.3	0	0
Hexaploid wheat	Chinese Spring	Plant_5	Floret_3	56.78	0	0
Hexaploid wheat	Chinese Spring	Plant_5	Floret_3	57.27	0	0
Hexaploid wheat	Chinese Spring	Plant_5	Floret_3	57.76	0	0
Hexaploid wheat	Chinese Spring	Plant_5	Floret_3	58.25	0	0
Hexaploid wheat	Chinese Spring	Plant_5	Floret_4	38.08	16.83	0.495198
Hexaploid wheat	Chinese Spring	Plant_5	Floret_4	38.4	16.83	0.495198
Hexaploid wheat	Chinese Spring	Plant_5	Floret_4	38.73	0	0
Hexaploid wheat	Chinese Spring	Plant_5	Floret_4	39.06	0	0
Hexaploid wheat	Chinese Spring	Plant_5	Floret_4	39.39	0	0
Hexaploid wheat	Chinese Spring	Plant_5	Floret_4	39.73	33.15	0.97539
Hexaploid wheat	Chinese Spring	Plant_5	Floret_4	40.07	0	0
Hexaploid wheat	Chinese Spring	Plant_5	Floret_4	40.41	16.83	0.495198
Hexaploid wheat	Chinese Spring	Plant_5	Floret_4	40.76	0	0
Hexaploid wheat	Chinese Spring	Plant_5	Floret_4	41.1	0	0
Hexaploid wheat	Chinese Spring	Plant_5	Floret_4	41.46	33.15	0.97539
Hexaploid wheat	Chinese Spring	Plant_5	Floret_4	41.81	0	0
Hexaploid wheat	Chinese Spring	Plant_5	Floret_4	42.17	16.83	0.495198
Hexaploid wheat	Chinese Spring	Plant_5	Floret_4	42.53	16.83	0.495198
Hexaploid wheat	Chinese Spring	Plant_5	Floret_4	42.89	16.83	0.495198
Hexaploid wheat	Chinese Spring	Plant_5	Floret_4	43.26	51	1.5006
Hexaploid wheat	Chinese Spring	Plant_5	Floret_4	43.63	84.15	2.47599
Hexaploid wheat	Chinese Spring	Plant_5	Floret_4	44	0	0
Hexaploid wheat	Chinese Spring	Plant_5	Floret_4	44.37	51	1.5006
Hexaploid wheat	Chinese Spring	Plant_5	Floret_4	44.75	33.15	0.97539
Hexaploid wheat	Chinese Spring	Plant_5	Floret_4	45.13	84.15	2.47599
Hexaploid wheat	Chinese Spring	Plant_5	Floret_4	45.52	135.15	3.97659
Hexaploid wheat	Chinese Spring	Plant_5	Floret_4	45.91	68.85	2.02581
Hexaploid wheat	Chinese Spring	Plant_5	Floret_4	46.3	117.3	3.45138
Hexaploid wheat	Chinese Spring	Plant_5	Floret_4	46.7	168.3	4.95198
Hexaploid wheat	Chinese Spring	Plant_5	Floret_4	47.09	321.3	9.45378
Hexaploid wheat	Chinese Spring	Plant_5	Floret_4	47.5	339.15	9.97899
Hexaploid wheat	Chinese Spring	Plant_5	Floret_4	47.9	204	6.0024
Hexaploid wheat	Chinese Spring	Plant_5	Floret_4	48.31	219.3	6.45258
Hexaploid wheat	Chinese Spring	Plant_5	Floret_4	48.72	372.3	10.9544
Hexaploid wheat	Chinese Spring	Plant_5	Floret_4	49.14	102	3.0012
Hexaploid wheat	Chinese Spring	Plant_5	Floret_4	49.56	204	6.0024
Hexaploid wheat	Chinese Spring	Plant_5	Floret_4	49.98	219.3	6.45258
Hexaploid wheat	Chinese Spring	Plant_5	Floret_4	50.41	135.15	3.97659
Hexaploid wheat	Chinese Spring	Plant_5	Floret_4	50.84	117.3	3.45138
Hexaploid wheat	Chinese Spring	Plant_5	Floret_4	51.27	102	3.0012
Hexaploid wheat	Chinese Spring	Plant_5	Floret_4	51.71	68.85	2.02581
Hexaploid wheat	Chinese Spring	Plant_5	Floret_4	52.15	0	0
Hexaploid wheat	Chinese Spring	Plant_5	Floret_4	52.6	0	0
Hexaploid wheat	Chinese Spring	Plant_5	Floret_4	53.05	16.83	0.495198
Hexaploid wheat	Chinese Spring	Plant_5	Floret_4	53.5	0	0
Hexaploid wheat	Chinese Spring	Plant_5	Floret_4	53.96	0	0
Hexaploid wheat	Chinese Spring	Plant_5	Floret_4	54.42	0	0
Hexaploid wheat	Chinese Spring	Plant_5	Floret_4	54.88	0	0
Hexaploid wheat	Chinese Spring	Plant_5	Floret_4	55.35	0	0
Hexaploid wheat	Chinese Spring	Plant_5	Floret_4	55.83	16.83	0.495198
Hexaploid wheat	Chinese Spring	Plant_5	Floret_4	56.3	0	0
Hexaploid wheat	Chinese Spring	Plant_5	Floret_4	56.78	0	0
Hexaploid wheat	Chinese Spring	Plant_5	Floret_4	57.27	0	0
Hexaploid wheat	Chinese Spring	Plant_5	Floret_4	57.76	0	0
Hexaploid wheat	Chinese Spring	Plant_5	Floret_4	58.25	0	0
Hexaploid wheat	Chinese Spring	Plant_5	Floret_5	38.08	17.066	0.642189
Hexaploid wheat	Chinese Spring	Plant_5	Floret_5	38.4	17.066	0.642189
Hexaploid wheat	Chinese Spring	Plant_5	Floret_5	38.73	33.761	1.27042
Hexaploid wheat	Chinese Spring	Plant_5	Floret_5	39.06	17.066	0.642189
Hexaploid wheat	Chinese Spring	Plant_5	Floret_5	39.39	66.78	2.51291
Hexaploid wheat	Chinese Spring	Plant_5	Floret_5	39.73	17.066	0.642189
Hexaploid wheat	Chinese Spring	Plant_5	Floret_5	40.07	0	0
Hexaploid wheat	Chinese Spring	Plant_5	Floret_5	40.41	0	0
Hexaploid wheat	Chinese Spring	Plant_5	Floret_5	40.76	0	0
Hexaploid wheat	Chinese Spring	Plant_5	Floret_5	41.1	17.066	0.642189
Hexaploid wheat	Chinese Spring	Plant_5	Floret_5	41.46	33.761	1.27042
Hexaploid wheat	Chinese Spring	Plant_5	Floret_5	41.81	0	0
Hexaploid wheat	Chinese Spring	Plant_5	Floret_5	42.17	17.066	0.642189
Hexaploid wheat	Chinese Spring	Plant_5	Floret_5	42.53	51.94	1.95449
Hexaploid wheat	Chinese Spring	Plant_5	Floret_5	42.89	33.761	1.27042
Hexaploid wheat	Chinese Spring	Plant_5	Floret_5	43.26	17.066	0.642189
Hexaploid wheat	Chinese Spring	Plant_5	Floret_5	43.63	66.78	2.51291
Hexaploid wheat	Chinese Spring	Plant_5	Floret_5	44	100.17	3.76937
Hexaploid wheat	Chinese Spring	Plant_5	Floret_5	44.37	85.33	3.21095
Hexaploid wheat	Chinese Spring	Plant_5	Floret_5	44.75	85.33	3.21095
Hexaploid wheat	Chinese Spring	Plant_5	Floret_5	45.13	237.44	8.9348
Hexaploid wheat	Chinese Spring	Plant_5	Floret_5	45.52	118.72	4.4674
Hexaploid wheat	Chinese Spring	Plant_5	Floret_5	45.91	237.44	8.9348
Hexaploid wheat	Chinese Spring	Plant_5	Floret_5	46.3	133.56	5.02583
Hexaploid wheat	Chinese Spring	Plant_5	Floret_5	46.7	152.11	5.72386
Hexaploid wheat	Chinese Spring	Plant_5	Floret_5	47.09	85.33	3.21095
Hexaploid wheat	Chinese Spring	Plant_5	Floret_5	47.5	118.72	4.4674
Hexaploid wheat	Chinese Spring	Plant_5	Floret_5	47.9	237.44	8.9348
Hexaploid wheat	Chinese Spring	Plant_5	Floret_5	48.31	85.33	3.21095
Hexaploid wheat	Chinese Spring	Plant_5	Floret_5	48.72	100.17	3.76937
Hexaploid wheat	Chinese Spring	Plant_5	Floret_5	49.14	100.17	3.76937
Hexaploid wheat	Chinese Spring	Plant_5	Floret_5	49.56	152.11	5.72386
Hexaploid wheat	Chinese Spring	Plant_5	Floret_5	49.98	85.33	3.21095
Hexaploid wheat	Chinese Spring	Plant_5	Floret_5	50.41	51.94	1.95449
Hexaploid wheat	Chinese Spring	Plant_5	Floret_5	50.84	33.761	1.27042
Hexaploid wheat	Chinese Spring	Plant_5	Floret_5	51.27	0	0
Hexaploid wheat	Chinese Spring	Plant_5	Floret_5	51.71	0	0
Hexaploid wheat	Chinese Spring	Plant_5	Floret_5	52.15	17.066	0.642189
Hexaploid wheat	Chinese Spring	Plant_5	Floret_5	52.6	33.761	1.27042
Hexaploid wheat	Chinese Spring	Plant_5	Floret_5	53.05	0	0
Hexaploid wheat	Chinese Spring	Plant_5	Floret_5	53.5	0	0
Hexaploid wheat	Chinese Spring	Plant_5	Floret_5	53.96	0	0
Hexaploid wheat	Chinese Spring	Plant_5	Floret_5	54.42	0	0
Hexaploid wheat	Chinese Spring	Plant_5	Floret_5	54.88	0	0
Hexaploid wheat	Chinese Spring	Plant_5	Floret_5	55.35	0	0
Hexaploid wheat	Chinese Spring	Plant_5	Floret_5	55.83	0	0
Hexaploid wheat	Chinese Spring	Plant_5	Floret_5	56.3	0	0
Hexaploid wheat	Chinese Spring	Plant_5	Floret_5	56.78	0	0
Hexaploid wheat	Chinese Spring	Plant_5	Floret_5	57.27	0	0
Hexaploid wheat	Chinese Spring	Plant_5	Floret_5	57.76	0	0
Hexaploid wheat	Chinese Spring	Plant_5	Floret_5	58.25	0	0
Hexaploid wheat	Chinese Spring	Plant_6	Floret_1	38.08	33.546	1.06793
Hexaploid wheat	Chinese Spring	Plant_6	Floret_1	38.4	0	0
Hexaploid wheat	Chinese Spring	Plant_6	Floret_1	38.73	0	0
Hexaploid wheat	Chinese Spring	Plant_6	Floret_1	39.06	33.546	1.06793
Hexaploid wheat	Chinese Spring	Plant_6	Floret_1	39.39	16.773	0.533966
Hexaploid wheat	Chinese Spring	Plant_6	Floret_1	39.73	51.2508	1.63156
Hexaploid wheat	Chinese Spring	Plant_6	Floret_1	40.07	33.546	1.06793
Hexaploid wheat	Chinese Spring	Plant_6	Floret_1	40.41	16.773	0.533966
Hexaploid wheat	Chinese Spring	Plant_6	Floret_1	40.76	0	0
Hexaploid wheat	Chinese Spring	Plant_6	Floret_1	41.1	0	0
Hexaploid wheat	Chinese Spring	Plant_6	Floret_1	41.46	33.546	1.06793
Hexaploid wheat	Chinese Spring	Plant_6	Floret_1	41.81	0	0
Hexaploid wheat	Chinese Spring	Plant_6	Floret_1	42.17	0	0
Hexaploid wheat	Chinese Spring	Plant_6	Floret_1	42.53	0	0
Hexaploid wheat	Chinese Spring	Plant_6	Floret_1	42.89	16.773	0.533966
Hexaploid wheat	Chinese Spring	Plant_6	Floret_1	43.26	16.773	0.533966
Hexaploid wheat	Chinese Spring	Plant_6	Floret_1	43.63	0	0
Hexaploid wheat	Chinese Spring	Plant_6	Floret_1	44	68.0238	2.16553
Hexaploid wheat	Chinese Spring	Plant_6	Floret_1	44.37	16.773	0.533966
Hexaploid wheat	Chinese Spring	Plant_6	Floret_1	44.75	102.502	3.26313
Hexaploid wheat	Chinese Spring	Plant_6	Floret_1	45.13	51.2508	1.63156
Hexaploid wheat	Chinese Spring	Plant_6	Floret_1	45.52	167.73	5.33966
Hexaploid wheat	Chinese Spring	Plant_6	Floret_1	45.91	102.502	3.26313
Hexaploid wheat	Chinese Spring	Plant_6	Floret_1	46.3	149.093	4.74637
Hexaploid wheat	Chinese Spring	Plant_6	Floret_1	46.7	102.502	3.26313
Hexaploid wheat	Chinese Spring	Plant_6	Floret_1	47.09	186.367	5.93296
Hexaploid wheat	Chinese Spring	Plant_6	Floret_1	47.5	149.093	4.74637
Hexaploid wheat	Chinese Spring	Plant_6	Floret_1	47.9	288.868	9.19608
Hexaploid wheat	Chinese Spring	Plant_6	Floret_1	48.31	307.505	9.78938
Hexaploid wheat	Chinese Spring	Plant_6	Floret_1	48.72	242.277	7.71284
Hexaploid wheat	Chinese Spring	Plant_6	Floret_1	49.14	205.003	6.52625
Hexaploid wheat	Chinese Spring	Plant_6	Floret_1	49.56	167.73	5.33966
Hexaploid wheat	Chinese Spring	Plant_6	Floret_1	49.98	139.775	4.44972
Hexaploid wheat	Chinese Spring	Plant_6	Floret_1	50.41	186.367	5.93296
Hexaploid wheat	Chinese Spring	Plant_6	Floret_1	50.84	51.2508	1.63156
Hexaploid wheat	Chinese Spring	Plant_6	Floret_1	51.27	51.2508	1.63156
Hexaploid wheat	Chinese Spring	Plant_6	Floret_1	51.71	51.2508	1.63156
Hexaploid wheat	Chinese Spring	Plant_6	Floret_1	52.15	33.546	1.06793
Hexaploid wheat	Chinese Spring	Plant_6	Floret_1	52.6	51.2508	1.63156
Hexaploid wheat	Chinese Spring	Plant_6	Floret_1	53.05	0	0
Hexaploid wheat	Chinese Spring	Plant_6	Floret_1	53.5	0	0
Hexaploid wheat	Chinese Spring	Plant_6	Floret_1	53.96	0	0
Hexaploid wheat	Chinese Spring	Plant_6	Floret_1	54.42	0	0
Hexaploid wheat	Chinese Spring	Plant_6	Floret_1	54.88	0	0
Hexaploid wheat	Chinese Spring	Plant_6	Floret_1	55.35	0	0
Hexaploid wheat	Chinese Spring	Plant_6	Floret_1	55.83	0	0
Hexaploid wheat	Chinese Spring	Plant_6	Floret_1	56.3	0	0
Hexaploid wheat	Chinese Spring	Plant_6	Floret_1	56.78	0	0
Hexaploid wheat	Chinese Spring	Plant_6	Floret_1	57.27	0	0
Hexaploid wheat	Chinese Spring	Plant_6	Floret_1	57.76	16.773	0.533966
Hexaploid wheat	Chinese Spring	Plant_6	Floret_1	58.25	0	0
Hexaploid wheat	Chinese Spring	Plant_6	Floret_2	38.08	0	0
Hexaploid wheat	Chinese Spring	Plant_6	Floret_2	38.4	0	0
Hexaploid wheat	Chinese Spring	Plant_6	Floret_2	38.73	0	0
Hexaploid wheat	Chinese Spring	Plant_6	Floret_2	39.06	0	0
Hexaploid wheat	Chinese Spring	Plant_6	Floret_2	39.39	0	0
Hexaploid wheat	Chinese Spring	Plant_6	Floret_2	39.73	0	0
Hexaploid wheat	Chinese Spring	Plant_6	Floret_2	40.07	16.878	0.556352
Hexaploid wheat	Chinese Spring	Plant_6	Floret_2	40.41	0	0
Hexaploid wheat	Chinese Spring	Plant_6	Floret_2	40.76	0	0
Hexaploid wheat	Chinese Spring	Plant_6	Floret_2	41.1	0	0
Hexaploid wheat	Chinese Spring	Plant_6	Floret_2	41.46	0	0
Hexaploid wheat	Chinese Spring	Plant_6	Floret_2	41.81	0	0
Hexaploid wheat	Chinese Spring	Plant_6	Floret_2	42.17	0	0
Hexaploid wheat	Chinese Spring	Plant_6	Floret_2	42.53	16.878	0.556352
Hexaploid wheat	Chinese Spring	Plant_6	Floret_2	42.89	0	0
Hexaploid wheat	Chinese Spring	Plant_6	Floret_2	43.26	0	0
Hexaploid wheat	Chinese Spring	Plant_6	Floret_2	43.63	16.878	0.556352
Hexaploid wheat	Chinese Spring	Plant_6	Floret_2	44	16.878	0.556352
Hexaploid wheat	Chinese Spring	Plant_6	Floret_2	44.37	0	0
Hexaploid wheat	Chinese Spring	Plant_6	Floret_2	44.75	33.06	1.08976
Hexaploid wheat	Chinese Spring	Plant_6	Floret_2	45.13	50.46	1.66332
Hexaploid wheat	Chinese Spring	Plant_6	Floret_2	45.52	151.38	4.98996
Hexaploid wheat	Chinese Spring	Plant_6	Floret_2	45.91	83.52	2.75308
Hexaploid wheat	Chinese Spring	Plant_6	Floret_2	46.3	151.38	4.98996
Hexaploid wheat	Chinese Spring	Plant_6	Floret_2	46.7	151.38	4.98996
Hexaploid wheat	Chinese Spring	Plant_6	Floret_2	47.09	219.24	7.22684
Hexaploid wheat	Chinese Spring	Plant_6	Floret_2	47.5	236.64	7.8004
Hexaploid wheat	Chinese Spring	Plant_6	Floret_2	47.9	151.38	4.98996
Hexaploid wheat	Chinese Spring	Plant_6	Floret_2	48.31	236.64	7.8004
Hexaploid wheat	Chinese Spring	Plant_6	Floret_2	48.72	201.84	6.65328
Hexaploid wheat	Chinese Spring	Plant_6	Floret_2	49.14	135.72	4.47376
Hexaploid wheat	Chinese Spring	Plant_6	Floret_2	49.56	304.5	10.0373
Hexaploid wheat	Chinese Spring	Plant_6	Floret_2	49.98	236.64	7.8004
Hexaploid wheat	Chinese Spring	Plant_6	Floret_2	50.41	219.24	7.22684
Hexaploid wheat	Chinese Spring	Plant_6	Floret_2	50.84	168.78	5.56352
Hexaploid wheat	Chinese Spring	Plant_6	Floret_2	51.27	83.52	2.75308
Hexaploid wheat	Chinese Spring	Plant_6	Floret_2	51.71	67.86	2.23688
Hexaploid wheat	Chinese Spring	Plant_6	Floret_2	52.15	33.06	1.08976
Hexaploid wheat	Chinese Spring	Plant_6	Floret_2	52.6	33.06	1.08976
Hexaploid wheat	Chinese Spring	Plant_6	Floret_2	53.05	0	0
Hexaploid wheat	Chinese Spring	Plant_6	Floret_2	53.5	0	0
Hexaploid wheat	Chinese Spring	Plant_6	Floret_2	53.96	0	0
Hexaploid wheat	Chinese Spring	Plant_6	Floret_2	54.42	16.878	0.556352
Hexaploid wheat	Chinese Spring	Plant_6	Floret_2	54.88	0	0
Hexaploid wheat	Chinese Spring	Plant_6	Floret_2	55.35	0	0
Hexaploid wheat	Chinese Spring	Plant_6	Floret_2	55.83	0	0
Hexaploid wheat	Chinese Spring	Plant_6	Floret_2	56.3	0	0
Hexaploid wheat	Chinese Spring	Plant_6	Floret_2	56.78	0	0
Hexaploid wheat	Chinese Spring	Plant_6	Floret_2	57.27	0	0
Hexaploid wheat	Chinese Spring	Plant_6	Floret_2	57.76	0	0
Hexaploid wheat	Chinese Spring	Plant_6	Floret_2	58.25	0	0
Hexaploid wheat	Chinese Spring	Plant_6	Floret_3	38.08	16.8717	0.54159
Hexaploid wheat	Chinese Spring	Plant_6	Floret_3	38.4	0	0
Hexaploid wheat	Chinese Spring	Plant_6	Floret_3	38.73	35.0167	1.12405
Hexaploid wheat	Chinese Spring	Plant_6	Floret_3	39.06	0	0
Hexaploid wheat	Chinese Spring	Plant_6	Floret_3	39.39	0	0
Hexaploid wheat	Chinese Spring	Plant_6	Floret_3	39.73	16.8717	0.54159
Hexaploid wheat	Chinese Spring	Plant_6	Floret_3	40.07	16.8717	0.54159
Hexaploid wheat	Chinese Spring	Plant_6	Floret_3	40.41	16.8717	0.54159
Hexaploid wheat	Chinese Spring	Plant_6	Floret_3	40.76	0	0
Hexaploid wheat	Chinese Spring	Plant_6	Floret_3	41.1	0	0
Hexaploid wheat	Chinese Spring	Plant_6	Floret_3	41.46	0	0
Hexaploid wheat	Chinese Spring	Plant_6	Floret_3	41.81	0	0
Hexaploid wheat	Chinese Spring	Plant_6	Floret_3	42.17	16.8717	0.54159
Hexaploid wheat	Chinese Spring	Plant_6	Floret_3	42.53	0	0
Hexaploid wheat	Chinese Spring	Plant_6	Floret_3	42.89	16.8717	0.54159
Hexaploid wheat	Chinese Spring	Plant_6	Floret_3	43.26	0	0
Hexaploid wheat	Chinese Spring	Plant_6	Floret_3	43.63	16.8717	0.54159
Hexaploid wheat	Chinese Spring	Plant_6	Floret_3	44	35.0167	1.12405
Hexaploid wheat	Chinese Spring	Plant_6	Floret_3	44.37	16.8717	0.54159
Hexaploid wheat	Chinese Spring	Plant_6	Floret_3	44.75	50.9333	1.63499
Hexaploid wheat	Chinese Spring	Plant_6	Floret_3	45.13	35.0167	1.12405
Hexaploid wheat	Chinese Spring	Plant_6	Floret_3	45.52	136.883	4.39403
Hexaploid wheat	Chinese Spring	Plant_6	Floret_3	45.91	136.883	4.39403
Hexaploid wheat	Chinese Spring	Plant_6	Floret_3	46.3	136.883	4.39403
Hexaploid wheat	Chinese Spring	Plant_6	Floret_3	46.7	254.667	8.17494
Hexaploid wheat	Chinese Spring	Plant_6	Floret_3	47.09	203.733	6.53996
Hexaploid wheat	Chinese Spring	Plant_6	Floret_3	47.5	289.683	9.299
Hexaploid wheat	Chinese Spring	Plant_6	Floret_3	47.9	152.8	4.90497
Hexaploid wheat	Chinese Spring	Plant_6	Floret_3	48.31	321.517	10.3209
Hexaploid wheat	Chinese Spring	Plant_6	Floret_3	48.72	85.95	2.75904
Hexaploid wheat	Chinese Spring	Plant_6	Floret_3	49.14	289.683	9.299
Hexaploid wheat	Chinese Spring	Plant_6	Floret_3	49.56	203.733	6.53996
Hexaploid wheat	Chinese Spring	Plant_6	Floret_3	49.98	187.817	6.02902
Hexaploid wheat	Chinese Spring	Plant_6	Floret_3	50.41	85.95	2.75904
Hexaploid wheat	Chinese Spring	Plant_6	Floret_3	50.84	117.783	3.78091
Hexaploid wheat	Chinese Spring	Plant_6	Floret_3	51.27	85.95	2.75904
Hexaploid wheat	Chinese Spring	Plant_6	Floret_3	51.71	66.85	2.14592
Hexaploid wheat	Chinese Spring	Plant_6	Floret_3	52.15	16.8717	0.54159
Hexaploid wheat	Chinese Spring	Plant_6	Floret_3	52.6	16.8717	0.54159
Hexaploid wheat	Chinese Spring	Plant_6	Floret_3	53.05	16.8717	0.54159
Hexaploid wheat	Chinese Spring	Plant_6	Floret_3	53.5	0	0
Hexaploid wheat	Chinese Spring	Plant_6	Floret_3	53.96	16.8717	0.54159
Hexaploid wheat	Chinese Spring	Plant_6	Floret_3	54.42	0	0
Hexaploid wheat	Chinese Spring	Plant_6	Floret_3	54.88	0	0
Hexaploid wheat	Chinese Spring	Plant_6	Floret_3	55.35	0	0
Hexaploid wheat	Chinese Spring	Plant_6	Floret_3	55.83	0	0
Hexaploid wheat	Chinese Spring	Plant_6	Floret_3	56.3	0	0
Hexaploid wheat	Chinese Spring	Plant_6	Floret_3	56.78	0	0
Hexaploid wheat	Chinese Spring	Plant_6	Floret_3	57.27	0	0
Hexaploid wheat	Chinese Spring	Plant_6	Floret_3	57.76	0	0
Hexaploid wheat	Chinese Spring	Plant_6	Floret_3	58.25	0	0
Hexaploid wheat	Chinese Spring	Plant_6	Floret_4	38.08	66.0833	2.97824
Hexaploid wheat	Chinese Spring	Plant_6	Floret_4	38.4	0	0
Hexaploid wheat	Chinese Spring	Plant_6	Floret_4	38.73	16.775	0.756014
Hexaploid wheat	Chinese Spring	Plant_6	Floret_4	39.06	34.0583	1.53494
Hexaploid wheat	Chinese Spring	Plant_6	Floret_4	39.39	50.8333	2.29095
Hexaploid wheat	Chinese Spring	Plant_6	Floret_4	39.73	34.0583	1.53494
Hexaploid wheat	Chinese Spring	Plant_6	Floret_4	40.07	16.775	0.756014
Hexaploid wheat	Chinese Spring	Plant_6	Floret_4	40.41	16.775	0.756014
Hexaploid wheat	Chinese Spring	Plant_6	Floret_4	40.76	0	0
Hexaploid wheat	Chinese Spring	Plant_6	Floret_4	41.1	16.775	0.756014
Hexaploid wheat	Chinese Spring	Plant_6	Floret_4	41.46	0	0
Hexaploid wheat	Chinese Spring	Plant_6	Floret_4	41.81	16.775	0.756014
Hexaploid wheat	Chinese Spring	Plant_6	Floret_4	42.17	16.775	0.756014
Hexaploid wheat	Chinese Spring	Plant_6	Floret_4	42.53	16.775	0.756014
Hexaploid wheat	Chinese Spring	Plant_6	Floret_4	42.89	66.0833	2.97824
Hexaploid wheat	Chinese Spring	Plant_6	Floret_4	43.26	86.4167	3.89462
Hexaploid wheat	Chinese Spring	Plant_6	Floret_4	43.63	101.667	4.5819
Hexaploid wheat	Chinese Spring	Plant_6	Floret_4	44	238.917	10.7675
Hexaploid wheat	Chinese Spring	Plant_6	Floret_4	44.37	203.333	9.1638
Hexaploid wheat	Chinese Spring	Plant_6	Floret_4	44.75	116.917	5.26919
Hexaploid wheat	Chinese Spring	Plant_6	Floret_4	45.13	101.667	4.5819
Hexaploid wheat	Chinese Spring	Plant_6	Floret_4	45.52	203.333	9.1638
Hexaploid wheat	Chinese Spring	Plant_6	Floret_4	45.91	152.5	6.87285
Hexaploid wheat	Chinese Spring	Plant_6	Floret_4	46.3	167.75	7.56014
Hexaploid wheat	Chinese Spring	Plant_6	Floret_4	46.7	50.8333	2.29095
Hexaploid wheat	Chinese Spring	Plant_6	Floret_4	47.09	152.5	6.87285
Hexaploid wheat	Chinese Spring	Plant_6	Floret_4	47.5	86.4167	3.89462
Hexaploid wheat	Chinese Spring	Plant_6	Floret_4	47.9	34.0583	1.53494
Hexaploid wheat	Chinese Spring	Plant_6	Floret_4	48.31	86.4167	3.89462
Hexaploid wheat	Chinese Spring	Plant_6	Floret_4	48.72	34.0583	1.53494
Hexaploid wheat	Chinese Spring	Plant_6	Floret_4	49.14	0	0
Hexaploid wheat	Chinese Spring	Plant_6	Floret_4	49.56	0	0
Hexaploid wheat	Chinese Spring	Plant_6	Floret_4	49.98	0	0
Hexaploid wheat	Chinese Spring	Plant_6	Floret_4	50.41	16.775	0.756014
Hexaploid wheat	Chinese Spring	Plant_6	Floret_4	50.84	16.775	0.756014
Hexaploid wheat	Chinese Spring	Plant_6	Floret_4	51.27	0	0
Hexaploid wheat	Chinese Spring	Plant_6	Floret_4	51.71	0	0
Hexaploid wheat	Chinese Spring	Plant_6	Floret_4	52.15	0	0
Hexaploid wheat	Chinese Spring	Plant_6	Floret_4	52.6	0	0
Hexaploid wheat	Chinese Spring	Plant_6	Floret_4	53.05	0	0
Hexaploid wheat	Chinese Spring	Plant_6	Floret_4	53.5	0	0
Hexaploid wheat	Chinese Spring	Plant_6	Floret_4	53.96	0	0
Hexaploid wheat	Chinese Spring	Plant_6	Floret_4	54.42	0	0
Hexaploid wheat	Chinese Spring	Plant_6	Floret_4	54.88	0	0
Hexaploid wheat	Chinese Spring	Plant_6	Floret_4	55.35	0	0
Hexaploid wheat	Chinese Spring	Plant_6	Floret_4	55.83	0	0
Hexaploid wheat	Chinese Spring	Plant_6	Floret_4	56.3	0	0
Hexaploid wheat	Chinese Spring	Plant_6	Floret_4	56.78	0	0
Hexaploid wheat	Chinese Spring	Plant_6	Floret_4	57.27	0	0
Hexaploid wheat	Chinese Spring	Plant_6	Floret_4	57.76	0	0
Hexaploid wheat	Chinese Spring	Plant_6	Floret_4	58.25	0	0
Hexaploid wheat	Chinese Spring	Plant_6	Floret_5	38.08	50.7283	1.61646
Hexaploid wheat	Chinese Spring	Plant_6	Floret_5	38.4	0	0
Hexaploid wheat	Chinese Spring	Plant_6	Floret_5	38.73	50.7283	1.61646
Hexaploid wheat	Chinese Spring	Plant_6	Floret_5	39.06	17.0632	0.543718
Hexaploid wheat	Chinese Spring	Plant_6	Floret_5	39.39	33.6652	1.07274
Hexaploid wheat	Chinese Spring	Plant_6	Floret_5	39.73	17.0632	0.543718
Hexaploid wheat	Chinese Spring	Plant_6	Floret_5	40.07	17.0632	0.543718
Hexaploid wheat	Chinese Spring	Plant_6	Floret_5	40.41	33.6652	1.07274
Hexaploid wheat	Chinese Spring	Plant_6	Floret_5	40.76	17.0632	0.543718
Hexaploid wheat	Chinese Spring	Plant_6	Floret_5	41.1	0	0
Hexaploid wheat	Chinese Spring	Plant_6	Floret_5	41.46	0	0
Hexaploid wheat	Chinese Spring	Plant_6	Floret_5	41.81	17.0632	0.543718
Hexaploid wheat	Chinese Spring	Plant_6	Floret_5	42.17	0	0
Hexaploid wheat	Chinese Spring	Plant_6	Floret_5	42.53	0	0
Hexaploid wheat	Chinese Spring	Plant_6	Floret_5	42.89	33.6652	1.07274
Hexaploid wheat	Chinese Spring	Plant_6	Floret_5	43.26	17.0632	0.543718
Hexaploid wheat	Chinese Spring	Plant_6	Floret_5	43.63	83.01	2.64511
Hexaploid wheat	Chinese Spring	Plant_6	Floret_5	44	101.457	3.23292
Hexaploid wheat	Chinese Spring	Plant_6	Floret_5	44.37	133.738	4.26157
Hexaploid wheat	Chinese Spring	Plant_6	Floret_5	44.75	50.7283	1.61646
Hexaploid wheat	Chinese Spring	Plant_6	Floret_5	45.13	33.6652	1.07274
Hexaploid wheat	Chinese Spring	Plant_6	Floret_5	45.52	101.457	3.23292
Hexaploid wheat	Chinese Spring	Plant_6	Floret_5	45.91	184.467	5.87803
Hexaploid wheat	Chinese Spring	Plant_6	Floret_5	46.3	216.748	6.90669
Hexaploid wheat	Chinese Spring	Plant_6	Floret_5	46.7	267.477	8.52314
Hexaploid wheat	Chinese Spring	Plant_6	Floret_5	47.09	304.37	9.69875
Hexaploid wheat	Chinese Spring	Plant_6	Floret_5	47.5	202.913	6.46583
Hexaploid wheat	Chinese Spring	Plant_6	Floret_5	47.9	253.642	8.08229
Hexaploid wheat	Chinese Spring	Plant_6	Floret_5	48.31	253.642	8.08229
Hexaploid wheat	Chinese Spring	Plant_6	Floret_5	48.72	170.632	5.43718
Hexaploid wheat	Chinese Spring	Plant_6	Floret_5	49.14	170.632	5.43718
Hexaploid wheat	Chinese Spring	Plant_6	Floret_5	49.56	83.01	2.64511
Hexaploid wheat	Chinese Spring	Plant_6	Floret_5	49.98	50.7283	1.61646
Hexaploid wheat	Chinese Spring	Plant_6	Floret_5	50.41	69.175	2.20426
Hexaploid wheat	Chinese Spring	Plant_6	Floret_5	50.84	0	0
Hexaploid wheat	Chinese Spring	Plant_6	Floret_5	51.27	50.7283	1.61646
Hexaploid wheat	Chinese Spring	Plant_6	Floret_5	51.71	17.0632	0.543718
Hexaploid wheat	Chinese Spring	Plant_6	Floret_5	52.15	17.0632	0.543718
Hexaploid wheat	Chinese Spring	Plant_6	Floret_5	52.6	0	0
Hexaploid wheat	Chinese Spring	Plant_6	Floret_5	53.05	0	0
Hexaploid wheat	Chinese Spring	Plant_6	Floret_5	53.5	17.0632	0.543718
Hexaploid wheat	Chinese Spring	Plant_6	Floret_5	53.96	0	0
Hexaploid wheat	Chinese Spring	Plant_6	Floret_5	54.42	0	0
Hexaploid wheat	Chinese Spring	Plant_6	Floret_5	54.88	0	0
Hexaploid wheat	Chinese Spring	Plant_6	Floret_5	55.35	0	0
Hexaploid wheat	Chinese Spring	Plant_6	Floret_5	55.83	0	0
Hexaploid wheat	Chinese Spring	Plant_6	Floret_5	56.3	0	0
Hexaploid wheat	Chinese Spring	Plant_6	Floret_5	56.78	0	0
Hexaploid wheat	Chinese Spring	Plant_6	Floret_5	57.27	0	0
Hexaploid wheat	Chinese Spring	Plant_6	Floret_5	57.76	0	0
Hexaploid wheat	Chinese Spring	Plant_6	Floret_5	58.25	0	0
Hexaploid wheat	Chinese Spring	Plant_7	Floret_1	38.08	16.944	0.584795
Hexaploid wheat	Chinese Spring	Plant_7	Floret_1	38.4	16.944	0.584795
Hexaploid wheat	Chinese Spring	Plant_7	Floret_1	38.73	33.888	1.16959
Hexaploid wheat	Chinese Spring	Plant_7	Floret_1	39.06	0	0
Hexaploid wheat	Chinese Spring	Plant_7	Floret_1	39.39	49.42	1.70565
Hexaploid wheat	Chinese Spring	Plant_7	Floret_1	39.73	16.944	0.584795
Hexaploid wheat	Chinese Spring	Plant_7	Floret_1	40.07	33.888	1.16959
Hexaploid wheat	Chinese Spring	Plant_7	Floret_1	40.41	33.888	1.16959
Hexaploid wheat	Chinese Spring	Plant_7	Floret_1	40.76	16.944	0.584795
Hexaploid wheat	Chinese Spring	Plant_7	Floret_1	41.1	16.944	0.584795
Hexaploid wheat	Chinese Spring	Plant_7	Floret_1	41.46	0	0
Hexaploid wheat	Chinese Spring	Plant_7	Floret_1	41.81	0	0
Hexaploid wheat	Chinese Spring	Plant_7	Floret_1	42.17	33.888	1.16959
Hexaploid wheat	Chinese Spring	Plant_7	Floret_1	42.53	16.944	0.584795
Hexaploid wheat	Chinese Spring	Plant_7	Floret_1	42.89	16.944	0.584795
Hexaploid wheat	Chinese Spring	Plant_7	Floret_1	43.26	33.888	1.16959
Hexaploid wheat	Chinese Spring	Plant_7	Floret_1	43.63	33.888	1.16959
Hexaploid wheat	Chinese Spring	Plant_7	Floret_1	44	33.888	1.16959
Hexaploid wheat	Chinese Spring	Plant_7	Floret_1	44.37	16.944	0.584795
Hexaploid wheat	Chinese Spring	Plant_7	Floret_1	44.75	16.944	0.584795
Hexaploid wheat	Chinese Spring	Plant_7	Floret_1	45.13	33.888	1.16959
Hexaploid wheat	Chinese Spring	Plant_7	Floret_1	45.52	33.888	1.16959
Hexaploid wheat	Chinese Spring	Plant_7	Floret_1	45.91	116.49	4.02047
Hexaploid wheat	Chinese Spring	Plant_7	Floret_1	46.3	84.72	2.92398
Hexaploid wheat	Chinese Spring	Plant_7	Floret_1	46.7	84.72	2.92398
Hexaploid wheat	Chinese Spring	Plant_7	Floret_1	47.09	116.49	4.02047
Hexaploid wheat	Chinese Spring	Plant_7	Floret_1	47.5	134.14	4.62963
Hexaploid wheat	Chinese Spring	Plant_7	Floret_1	47.9	84.72	2.92398
Hexaploid wheat	Chinese Spring	Plant_7	Floret_1	48.31	201.21	6.94444
Hexaploid wheat	Chinese Spring	Plant_7	Floret_1	48.72	254.16	8.77193
Hexaploid wheat	Chinese Spring	Plant_7	Floret_1	49.14	201.21	6.94444
Hexaploid wheat	Chinese Spring	Plant_7	Floret_1	49.56	134.14	4.62963
Hexaploid wheat	Chinese Spring	Plant_7	Floret_1	49.98	218.86	7.55361
Hexaploid wheat	Chinese Spring	Plant_7	Floret_1	50.41	187.09	6.45712
Hexaploid wheat	Chinese Spring	Plant_7	Floret_1	50.84	169.44	5.84795
Hexaploid wheat	Chinese Spring	Plant_7	Floret_1	51.27	134.14	4.62963
Hexaploid wheat	Chinese Spring	Plant_7	Floret_1	51.71	134.14	4.62963
Hexaploid wheat	Chinese Spring	Plant_7	Floret_1	52.15	33.888	1.16959
Hexaploid wheat	Chinese Spring	Plant_7	Floret_1	52.6	67.07	2.31481
Hexaploid wheat	Chinese Spring	Plant_7	Floret_1	53.05	16.944	0.584795
Hexaploid wheat	Chinese Spring	Plant_7	Floret_1	53.5	16.944	0.584795
Hexaploid wheat	Chinese Spring	Plant_7	Floret_1	53.96	0	0
Hexaploid wheat	Chinese Spring	Plant_7	Floret_1	54.42	0	0
Hexaploid wheat	Chinese Spring	Plant_7	Floret_1	54.88	0	0
Hexaploid wheat	Chinese Spring	Plant_7	Floret_1	55.35	0	0
Hexaploid wheat	Chinese Spring	Plant_7	Floret_1	55.83	0	0
Hexaploid wheat	Chinese Spring	Plant_7	Floret_1	56.3	0	0
Hexaploid wheat	Chinese Spring	Plant_7	Floret_1	56.78	0	0
Hexaploid wheat	Chinese Spring	Plant_7	Floret_1	57.27	0	0
Hexaploid wheat	Chinese Spring	Plant_7	Floret_1	57.76	0	0
Hexaploid wheat	Chinese Spring	Plant_7	Floret_1	58.25	0	0
Hexaploid wheat	Chinese Spring	Plant_7	Floret_2	38.08	33.9383	1.05501
Hexaploid wheat	Chinese Spring	Plant_7	Floret_2	38.4	0	0
Hexaploid wheat	Chinese Spring	Plant_7	Floret_2	38.73	16.9692	0.527506
Hexaploid wheat	Chinese Spring	Plant_7	Floret_2	39.06	0	0
Hexaploid wheat	Chinese Spring	Plant_7	Floret_2	39.39	53.3317	1.65787
Hexaploid wheat	Chinese Spring	Plant_7	Floret_2	39.73	16.9692	0.527506
Hexaploid wheat	Chinese Spring	Plant_7	Floret_2	40.07	16.9692	0.527506
Hexaploid wheat	Chinese Spring	Plant_7	Floret_2	40.41	16.9692	0.527506
Hexaploid wheat	Chinese Spring	Plant_7	Floret_2	40.76	16.9692	0.527506
Hexaploid wheat	Chinese Spring	Plant_7	Floret_2	41.1	33.9383	1.05501
Hexaploid wheat	Chinese Spring	Plant_7	Floret_2	41.46	0	0
Hexaploid wheat	Chinese Spring	Plant_7	Floret_2	41.81	33.9383	1.05501
Hexaploid wheat	Chinese Spring	Plant_7	Floret_2	42.17	33.9383	1.05501
Hexaploid wheat	Chinese Spring	Plant_7	Floret_2	42.53	16.9692	0.527506
Hexaploid wheat	Chinese Spring	Plant_7	Floret_2	42.89	0	0
Hexaploid wheat	Chinese Spring	Plant_7	Floret_2	43.26	16.9692	0.527506
Hexaploid wheat	Chinese Spring	Plant_7	Floret_2	43.63	16.9692	0.527506
Hexaploid wheat	Chinese Spring	Plant_7	Floret_2	44	53.3317	1.65787
Hexaploid wheat	Chinese Spring	Plant_7	Floret_2	44.37	33.9383	1.05501
Hexaploid wheat	Chinese Spring	Plant_7	Floret_2	44.75	33.9383	1.05501
Hexaploid wheat	Chinese Spring	Plant_7	Floret_2	45.13	67.8767	2.11002
Hexaploid wheat	Chinese Spring	Plant_7	Floret_2	45.52	16.9692	0.527506
Hexaploid wheat	Chinese Spring	Plant_7	Floret_2	45.91	53.3317	1.65787
Hexaploid wheat	Chinese Spring	Plant_7	Floret_2	46.3	16.9692	0.527506
Hexaploid wheat	Chinese Spring	Plant_7	Floret_2	46.7	67.8767	2.11002
Hexaploid wheat	Chinese Spring	Plant_7	Floret_2	47.09	189.085	5.87792
Hexaploid wheat	Chinese Spring	Plant_7	Floret_2	47.5	223.023	6.93293
Hexaploid wheat	Chinese Spring	Plant_7	Floret_2	47.9	155.147	4.82291
Hexaploid wheat	Chinese Spring	Plant_7	Floret_2	48.31	237.568	7.38508
Hexaploid wheat	Chinese Spring	Plant_7	Floret_2	48.72	290.9	9.04295
Hexaploid wheat	Chinese Spring	Plant_7	Floret_2	49.14	169.692	5.27506
Hexaploid wheat	Chinese Spring	Plant_7	Floret_2	49.56	169.692	5.27506
Hexaploid wheat	Chinese Spring	Plant_7	Floret_2	49.98	189.085	5.87792
Hexaploid wheat	Chinese Spring	Plant_7	Floret_2	50.41	256.962	7.98794
Hexaploid wheat	Chinese Spring	Plant_7	Floret_2	50.84	203.63	6.33007
Hexaploid wheat	Chinese Spring	Plant_7	Floret_2	51.27	169.692	5.27506
Hexaploid wheat	Chinese Spring	Plant_7	Floret_2	51.71	87.27	2.71289
Hexaploid wheat	Chinese Spring	Plant_7	Floret_2	52.15	67.8767	2.11002
Hexaploid wheat	Chinese Spring	Plant_7	Floret_2	52.6	53.3317	1.65787
Hexaploid wheat	Chinese Spring	Plant_7	Floret_2	53.05	33.9383	1.05501
Hexaploid wheat	Chinese Spring	Plant_7	Floret_2	53.5	16.9692	0.527506
Hexaploid wheat	Chinese Spring	Plant_7	Floret_2	53.96	16.9692	0.527506
Hexaploid wheat	Chinese Spring	Plant_7	Floret_2	54.42	16.9692	0.527506
Hexaploid wheat	Chinese Spring	Plant_7	Floret_2	54.88	0	0
Hexaploid wheat	Chinese Spring	Plant_7	Floret_2	55.35	0	0
Hexaploid wheat	Chinese Spring	Plant_7	Floret_2	55.83	0	0
Hexaploid wheat	Chinese Spring	Plant_7	Floret_2	56.3	0	0
Hexaploid wheat	Chinese Spring	Plant_7	Floret_2	56.78	0	0
Hexaploid wheat	Chinese Spring	Plant_7	Floret_2	57.27	0	0
Hexaploid wheat	Chinese Spring	Plant_7	Floret_2	57.76	0	0
Hexaploid wheat	Chinese Spring	Plant_7	Floret_2	58.25	0	0
Hexaploid wheat	Chinese Spring	Plant_7	Floret_3	38.08	16.954	0.549522
Hexaploid wheat	Chinese Spring	Plant_7	Floret_3	38.4	16.954	0.549522
Hexaploid wheat	Chinese Spring	Plant_7	Floret_3	38.73	0	0
Hexaploid wheat	Chinese Spring	Plant_7	Floret_3	39.06	0	0
Hexaploid wheat	Chinese Spring	Plant_7	Floret_3	39.39	0	0
Hexaploid wheat	Chinese Spring	Plant_7	Floret_3	39.73	16.954	0.549522
Hexaploid wheat	Chinese Spring	Plant_7	Floret_3	40.07	16.954	0.549522
Hexaploid wheat	Chinese Spring	Plant_7	Floret_3	40.41	0	0
Hexaploid wheat	Chinese Spring	Plant_7	Floret_3	40.76	0	0
Hexaploid wheat	Chinese Spring	Plant_7	Floret_3	41.1	16.954	0.549522
Hexaploid wheat	Chinese Spring	Plant_7	Floret_3	41.46	16.954	0.549522
Hexaploid wheat	Chinese Spring	Plant_7	Floret_3	41.81	0	0
Hexaploid wheat	Chinese Spring	Plant_7	Floret_3	42.17	0	0
Hexaploid wheat	Chinese Spring	Plant_7	Floret_3	42.53	16.954	0.549522
Hexaploid wheat	Chinese Spring	Plant_7	Floret_3	42.89	16.954	0.549522
Hexaploid wheat	Chinese Spring	Plant_7	Floret_3	43.26	0	0
Hexaploid wheat	Chinese Spring	Plant_7	Floret_3	43.63	0	0
Hexaploid wheat	Chinese Spring	Plant_7	Floret_3	44	0	0
Hexaploid wheat	Chinese Spring	Plant_7	Floret_3	44.37	16.954	0.549522
Hexaploid wheat	Chinese Spring	Plant_7	Floret_3	44.75	16.954	0.549522
Hexaploid wheat	Chinese Spring	Plant_7	Floret_3	45.13	0	0
Hexaploid wheat	Chinese Spring	Plant_7	Floret_3	45.52	50.4583	1.63548
Hexaploid wheat	Chinese Spring	Plant_7	Floret_3	45.91	66.605	2.15884
Hexaploid wheat	Chinese Spring	Plant_7	Floret_3	46.3	50.4583	1.63548
Hexaploid wheat	Chinese Spring	Plant_7	Floret_3	46.7	84.77	2.74761
Hexaploid wheat	Chinese Spring	Plant_7	Floret_3	47.09	100.917	3.27097
Hexaploid wheat	Chinese Spring	Plant_7	Floret_3	47.5	117.063	3.79432
Hexaploid wheat	Chinese Spring	Plant_7	Floret_3	47.9	169.54	5.49522
Hexaploid wheat	Chinese Spring	Plant_7	Floret_3	48.31	135.228	4.3831
Hexaploid wheat	Chinese Spring	Plant_7	Floret_3	48.72	151.375	4.90645
Hexaploid wheat	Chinese Spring	Plant_7	Floret_3	49.14	201.833	6.54193
Hexaploid wheat	Chinese Spring	Plant_7	Floret_3	49.56	185.687	6.01858
Hexaploid wheat	Chinese Spring	Plant_7	Floret_3	49.98	252.292	8.17742
Hexaploid wheat	Chinese Spring	Plant_7	Floret_3	50.41	236.145	7.65406
Hexaploid wheat	Chinese Spring	Plant_7	Floret_3	50.84	286.603	9.28955
Hexaploid wheat	Chinese Spring	Plant_7	Floret_3	51.27	169.54	5.49522
Hexaploid wheat	Chinese Spring	Plant_7	Floret_3	51.71	236.145	7.65406
Hexaploid wheat	Chinese Spring	Plant_7	Floret_3	52.15	201.833	6.54193
Hexaploid wheat	Chinese Spring	Plant_7	Floret_3	52.6	117.063	3.79432
Hexaploid wheat	Chinese Spring	Plant_7	Floret_3	53.05	16.954	0.549522
Hexaploid wheat	Chinese Spring	Plant_7	Floret_3	53.5	16.954	0.549522
Hexaploid wheat	Chinese Spring	Plant_7	Floret_3	53.96	34.3117	1.11213
Hexaploid wheat	Chinese Spring	Plant_7	Floret_3	54.42	0	0
Hexaploid wheat	Chinese Spring	Plant_7	Floret_3	54.88	16.954	0.549522
Hexaploid wheat	Chinese Spring	Plant_7	Floret_3	55.35	16.954	0.549522
Hexaploid wheat	Chinese Spring	Plant_7	Floret_3	55.83	0	0
Hexaploid wheat	Chinese Spring	Plant_7	Floret_3	56.3	0	0
Hexaploid wheat	Chinese Spring	Plant_7	Floret_3	56.78	0	0
Hexaploid wheat	Chinese Spring	Plant_7	Floret_3	57.27	0	0
Hexaploid wheat	Chinese Spring	Plant_7	Floret_3	57.76	0	0
Hexaploid wheat	Chinese Spring	Plant_7	Floret_3	58.25	0	0
Hexaploid wheat	Chinese Spring	Plant_7	Floret_4	38.08	16.8967	0.574623
Hexaploid wheat	Chinese Spring	Plant_7	Floret_4	38.4	0	0
Hexaploid wheat	Chinese Spring	Plant_7	Floret_4	38.73	0	0
Hexaploid wheat	Chinese Spring	Plant_7	Floret_4	39.06	0	0
Hexaploid wheat	Chinese Spring	Plant_7	Floret_4	39.39	16.8967	0.574623
Hexaploid wheat	Chinese Spring	Plant_7	Floret_4	39.73	34.25	1.16478
Hexaploid wheat	Chinese Spring	Plant_7	Floret_4	40.07	16.8967	0.574623
Hexaploid wheat	Chinese Spring	Plant_7	Floret_4	40.41	16.8967	0.574623
Hexaploid wheat	Chinese Spring	Plant_7	Floret_4	40.76	0	0
Hexaploid wheat	Chinese Spring	Plant_7	Floret_4	41.1	0	0
Hexaploid wheat	Chinese Spring	Plant_7	Floret_4	41.46	0	0
Hexaploid wheat	Chinese Spring	Plant_7	Floret_4	41.81	0	0
Hexaploid wheat	Chinese Spring	Plant_7	Floret_4	42.17	50.2333	1.70834
Hexaploid wheat	Chinese Spring	Plant_7	Floret_4	42.53	0	0
Hexaploid wheat	Chinese Spring	Plant_7	Floret_4	42.89	16.8967	0.574623
Hexaploid wheat	Chinese Spring	Plant_7	Floret_4	43.26	50.2333	1.70834
Hexaploid wheat	Chinese Spring	Plant_7	Floret_4	43.63	0	0
Hexaploid wheat	Chinese Spring	Plant_7	Floret_4	44	16.8967	0.574623
Hexaploid wheat	Chinese Spring	Plant_7	Floret_4	44.37	0	0
Hexaploid wheat	Chinese Spring	Plant_7	Floret_4	44.75	34.25	1.16478
Hexaploid wheat	Chinese Spring	Plant_7	Floret_4	45.13	16.8967	0.574623
Hexaploid wheat	Chinese Spring	Plant_7	Floret_4	45.52	34.25	1.16478
Hexaploid wheat	Chinese Spring	Plant_7	Floret_4	45.91	118.733	4.03789
Hexaploid wheat	Chinese Spring	Plant_7	Floret_4	46.3	118.733	4.03789
Hexaploid wheat	Chinese Spring	Plant_7	Floret_4	46.7	168.967	5.74623
Hexaploid wheat	Chinese Spring	Plant_7	Floret_4	47.09	118.733	4.03789
Hexaploid wheat	Chinese Spring	Plant_7	Floret_4	47.5	118.733	4.03789
Hexaploid wheat	Chinese Spring	Plant_7	Floret_4	47.9	152.983	5.20267
Hexaploid wheat	Chinese Spring	Plant_7	Floret_4	48.31	219.2	7.45457
Hexaploid wheat	Chinese Spring	Plant_7	Floret_4	48.72	152.983	5.20267
Hexaploid wheat	Chinese Spring	Plant_7	Floret_4	49.14	269.433	9.16291
Hexaploid wheat	Chinese Spring	Plant_7	Floret_4	49.56	219.2	7.45457
Hexaploid wheat	Chinese Spring	Plant_7	Floret_4	49.98	287.7	9.78413
Hexaploid wheat	Chinese Spring	Plant_7	Floret_4	50.41	168.967	5.74623
Hexaploid wheat	Chinese Spring	Plant_7	Floret_4	50.84	134.717	4.58146
Hexaploid wheat	Chinese Spring	Plant_7	Floret_4	51.27	100.467	3.41668
Hexaploid wheat	Chinese Spring	Plant_7	Floret_4	51.71	100.467	3.41668
Hexaploid wheat	Chinese Spring	Plant_7	Floret_4	52.15	84.4833	2.87312
Hexaploid wheat	Chinese Spring	Plant_7	Floret_4	52.6	34.25	1.16478
Hexaploid wheat	Chinese Spring	Plant_7	Floret_4	53.05	50.2333	1.70834
Hexaploid wheat	Chinese Spring	Plant_7	Floret_4	53.5	0	0
Hexaploid wheat	Chinese Spring	Plant_7	Floret_4	53.96	0	0
Hexaploid wheat	Chinese Spring	Plant_7	Floret_4	54.42	0	0
Hexaploid wheat	Chinese Spring	Plant_7	Floret_4	54.88	0	0
Hexaploid wheat	Chinese Spring	Plant_7	Floret_4	55.35	0	0
Hexaploid wheat	Chinese Spring	Plant_7	Floret_4	55.83	0	0
Hexaploid wheat	Chinese Spring	Plant_7	Floret_4	56.3	0	0
Hexaploid wheat	Chinese Spring	Plant_7	Floret_4	56.78	0	0
Hexaploid wheat	Chinese Spring	Plant_7	Floret_4	57.27	0	0
Hexaploid wheat	Chinese Spring	Plant_7	Floret_4	57.76	0	0
Hexaploid wheat	Chinese Spring	Plant_7	Floret_4	58.25	0	0
Hexaploid wheat	Chinese Spring	Plant_7	Floret_5	38.08	33.672	1.32235
Hexaploid wheat	Chinese Spring	Plant_7	Floret_5	38.4	0	0
Hexaploid wheat	Chinese Spring	Plant_7	Floret_5	38.73	0	0
Hexaploid wheat	Chinese Spring	Plant_7	Floret_5	39.06	17.08	0.670755
Hexaploid wheat	Chinese Spring	Plant_7	Floret_5	39.39	0	0
Hexaploid wheat	Chinese Spring	Plant_7	Floret_5	39.73	17.08	0.670755
Hexaploid wheat	Chinese Spring	Plant_7	Floret_5	40.07	0	0
Hexaploid wheat	Chinese Spring	Plant_7	Floret_5	40.41	33.672	1.32235
Hexaploid wheat	Chinese Spring	Plant_7	Floret_5	40.76	33.672	1.32235
Hexaploid wheat	Chinese Spring	Plant_7	Floret_5	41.1	17.08	0.670755
Hexaploid wheat	Chinese Spring	Plant_7	Floret_5	41.46	17.08	0.670755
Hexaploid wheat	Chinese Spring	Plant_7	Floret_5	41.81	0	0
Hexaploid wheat	Chinese Spring	Plant_7	Floret_5	42.17	0	0
Hexaploid wheat	Chinese Spring	Plant_7	Floret_5	42.53	0	0
Hexaploid wheat	Chinese Spring	Plant_7	Floret_5	42.89	17.08	0.670755
Hexaploid wheat	Chinese Spring	Plant_7	Floret_5	43.26	0	0
Hexaploid wheat	Chinese Spring	Plant_7	Floret_5	43.63	17.08	0.670755
Hexaploid wheat	Chinese Spring	Plant_7	Floret_5	44	48.8	1.91644
Hexaploid wheat	Chinese Spring	Plant_7	Floret_5	44.37	33.672	1.32235
Hexaploid wheat	Chinese Spring	Plant_7	Floret_5	44.75	117.12	4.59946
Hexaploid wheat	Chinese Spring	Plant_7	Floret_5	45.13	33.672	1.32235
Hexaploid wheat	Chinese Spring	Plant_7	Floret_5	45.52	117.12	4.59946
Hexaploid wheat	Chinese Spring	Plant_7	Floret_5	45.91	82.96	3.25795
Hexaploid wheat	Chinese Spring	Plant_7	Floret_5	46.3	82.96	3.25795
Hexaploid wheat	Chinese Spring	Plant_7	Floret_5	46.7	239.12	9.39057
Hexaploid wheat	Chinese Spring	Plant_7	Floret_5	47.09	170.8	6.70755
Hexaploid wheat	Chinese Spring	Plant_7	Floret_5	47.5	253.76	9.9655
Hexaploid wheat	Chinese Spring	Plant_7	Floret_5	47.9	204.96	8.04906
Hexaploid wheat	Chinese Spring	Plant_7	Floret_5	48.31	219.6	8.62399
Hexaploid wheat	Chinese Spring	Plant_7	Floret_5	48.72	185.44	7.28248
Hexaploid wheat	Chinese Spring	Plant_7	Floret_5	49.14	117.12	4.59946
Hexaploid wheat	Chinese Spring	Plant_7	Floret_5	49.56	102.48	4.02453
Hexaploid wheat	Chinese Spring	Plant_7	Floret_5	49.98	82.96	3.25795
Hexaploid wheat	Chinese Spring	Plant_7	Floret_5	50.41	82.96	3.25795
Hexaploid wheat	Chinese Spring	Plant_7	Floret_5	50.84	82.96	3.25795
Hexaploid wheat	Chinese Spring	Plant_7	Floret_5	51.27	17.08	0.670755
Hexaploid wheat	Chinese Spring	Plant_7	Floret_5	51.71	33.672	1.32235
Hexaploid wheat	Chinese Spring	Plant_7	Floret_5	52.15	0	0
Hexaploid wheat	Chinese Spring	Plant_7	Floret_5	52.6	33.672	1.32235
Hexaploid wheat	Chinese Spring	Plant_7	Floret_5	53.05	0	0
Hexaploid wheat	Chinese Spring	Plant_7	Floret_5	53.5	0	0
Hexaploid wheat	Chinese Spring	Plant_7	Floret_5	53.96	0	0
Hexaploid wheat	Chinese Spring	Plant_7	Floret_5	54.42	0	0
Hexaploid wheat	Chinese Spring	Plant_7	Floret_5	54.88	0	0
Hexaploid wheat	Chinese Spring	Plant_7	Floret_5	55.35	0	0
Hexaploid wheat	Chinese Spring	Plant_7	Floret_5	55.83	0	0
Hexaploid wheat	Chinese Spring	Plant_7	Floret_5	56.3	0	0
Hexaploid wheat	Chinese Spring	Plant_7	Floret_5	56.78	0	0
Hexaploid wheat	Chinese Spring	Plant_7	Floret_5	57.27	0	0
Hexaploid wheat	Chinese Spring	Plant_7	Floret_5	57.76	0	0
Hexaploid wheat	Chinese Spring	Plant_7	Floret_5	58.25	0	0
Hexaploid wheat	Chinese Spring	Plant_8	Floret_1	38.08	17.1895	0.545967
Hexaploid wheat	Chinese Spring	Plant_8	Floret_1	38.4	33.8245	1.07432
Hexaploid wheat	Chinese Spring	Plant_8	Floret_1	38.73	33.8245	1.07432
Hexaploid wheat	Chinese Spring	Plant_8	Floret_1	39.06	51.014	1.62029
Hexaploid wheat	Chinese Spring	Plant_8	Floret_1	39.39	51.014	1.62029
Hexaploid wheat	Chinese Spring	Plant_8	Floret_1	39.73	17.1895	0.545967
Hexaploid wheat	Chinese Spring	Plant_8	Floret_1	40.07	17.1895	0.545967
Hexaploid wheat	Chinese Spring	Plant_8	Floret_1	40.41	33.8245	1.07432
Hexaploid wheat	Chinese Spring	Plant_8	Floret_1	40.76	0	0
Hexaploid wheat	Chinese Spring	Plant_8	Floret_1	41.1	17.1895	0.545967
Hexaploid wheat	Chinese Spring	Plant_8	Floret_1	41.46	0	0
Hexaploid wheat	Chinese Spring	Plant_8	Floret_1	41.81	0	0
Hexaploid wheat	Chinese Spring	Plant_8	Floret_1	42.17	33.8245	1.07432
Hexaploid wheat	Chinese Spring	Plant_8	Floret_1	42.53	17.1895	0.545967
Hexaploid wheat	Chinese Spring	Plant_8	Floret_1	42.89	17.1895	0.545967
Hexaploid wheat	Chinese Spring	Plant_8	Floret_1	43.26	0	0
Hexaploid wheat	Chinese Spring	Plant_8	Floret_1	43.63	0	0
Hexaploid wheat	Chinese Spring	Plant_8	Floret_1	44	17.1895	0.545967
Hexaploid wheat	Chinese Spring	Plant_8	Floret_1	44.37	33.8245	1.07432
Hexaploid wheat	Chinese Spring	Plant_8	Floret_1	44.75	51.014	1.62029
Hexaploid wheat	Chinese Spring	Plant_8	Floret_1	45.13	51.014	1.62029
Hexaploid wheat	Chinese Spring	Plant_8	Floret_1	45.52	33.8245	1.07432
Hexaploid wheat	Chinese Spring	Plant_8	Floret_1	45.91	51.014	1.62029
Hexaploid wheat	Chinese Spring	Plant_8	Floret_1	46.3	116.445	3.69849
Hexaploid wheat	Chinese Spring	Plant_8	Floret_1	46.7	138.625	4.40296
Hexaploid wheat	Chinese Spring	Plant_8	Floret_1	47.09	205.165	6.51638
Hexaploid wheat	Chinese Spring	Plant_8	Floret_1	47.5	155.26	4.93131
Hexaploid wheat	Chinese Spring	Plant_8	Floret_1	47.9	83.175	2.64178
Hexaploid wheat	Chinese Spring	Plant_8	Floret_1	48.31	338.245	10.7432
Hexaploid wheat	Chinese Spring	Plant_8	Floret_1	48.72	288.34	9.15815
Hexaploid wheat	Chinese Spring	Plant_8	Floret_1	49.14	238.435	7.57309
Hexaploid wheat	Chinese Spring	Plant_8	Floret_1	49.56	188.53	5.98802
Hexaploid wheat	Chinese Spring	Plant_8	Floret_1	49.98	171.895	5.45967
Hexaploid wheat	Chinese Spring	Plant_8	Floret_1	50.41	116.445	3.69849
Hexaploid wheat	Chinese Spring	Plant_8	Floret_1	50.84	188.53	5.98802
Hexaploid wheat	Chinese Spring	Plant_8	Floret_1	51.27	155.26	4.93131
Hexaploid wheat	Chinese Spring	Plant_8	Floret_1	51.71	33.8245	1.07432
Hexaploid wheat	Chinese Spring	Plant_8	Floret_1	52.15	33.8245	1.07432
Hexaploid wheat	Chinese Spring	Plant_8	Floret_1	52.6	66.54	2.11342
Hexaploid wheat	Chinese Spring	Plant_8	Floret_1	53.05	17.1895	0.545967
Hexaploid wheat	Chinese Spring	Plant_8	Floret_1	53.5	17.1895	0.545967
Hexaploid wheat	Chinese Spring	Plant_8	Floret_1	53.96	0	0
Hexaploid wheat	Chinese Spring	Plant_8	Floret_1	54.42	0	0
Hexaploid wheat	Chinese Spring	Plant_8	Floret_1	54.88	0	0
Hexaploid wheat	Chinese Spring	Plant_8	Floret_1	55.35	0	0
Hexaploid wheat	Chinese Spring	Plant_8	Floret_1	55.83	0	0
Hexaploid wheat	Chinese Spring	Plant_8	Floret_1	56.3	0	0
Hexaploid wheat	Chinese Spring	Plant_8	Floret_1	56.78	0	0
Hexaploid wheat	Chinese Spring	Plant_8	Floret_1	57.27	17.1895	0.545967
Hexaploid wheat	Chinese Spring	Plant_8	Floret_1	57.76	0	0
Hexaploid wheat	Chinese Spring	Plant_8	Floret_1	58.25	0	0
Hexaploid wheat	Chinese Spring	Plant_8	Floret_2	38.08	186.675	14.4304
Hexaploid wheat	Chinese Spring	Plant_8	Floret_2	38.4	117.9	9.11392
Hexaploid wheat	Chinese Spring	Plant_8	Floret_2	38.73	150.65	11.6456
Hexaploid wheat	Chinese Spring	Plant_8	Floret_2	39.06	186.675	14.4304
Hexaploid wheat	Chinese Spring	Plant_8	Floret_2	39.39	150.65	11.6456
Hexaploid wheat	Chinese Spring	Plant_8	Floret_2	39.73	101.525	7.8481
Hexaploid wheat	Chinese Spring	Plant_8	Floret_2	40.07	117.9	9.11392
Hexaploid wheat	Chinese Spring	Plant_8	Floret_2	40.41	17.03	1.31646
Hexaploid wheat	Chinese Spring	Plant_8	Floret_2	40.76	49.125	3.79747
Hexaploid wheat	Chinese Spring	Plant_8	Floret_2	41.1	32.75	2.53165
Hexaploid wheat	Chinese Spring	Plant_8	Floret_2	41.46	32.75	2.53165
Hexaploid wheat	Chinese Spring	Plant_8	Floret_2	41.81	49.125	3.79747
Hexaploid wheat	Chinese Spring	Plant_8	Floret_2	42.17	0	0
Hexaploid wheat	Chinese Spring	Plant_8	Floret_2	42.53	0	0
Hexaploid wheat	Chinese Spring	Plant_8	Floret_2	42.89	0	0
Hexaploid wheat	Chinese Spring	Plant_8	Floret_2	43.26	0	0
Hexaploid wheat	Chinese Spring	Plant_8	Floret_2	43.63	0	0
Hexaploid wheat	Chinese Spring	Plant_8	Floret_2	44	0	0
Hexaploid wheat	Chinese Spring	Plant_8	Floret_2	44.37	0	0
Hexaploid wheat	Chinese Spring	Plant_8	Floret_2	44.75	0	0
Hexaploid wheat	Chinese Spring	Plant_8	Floret_2	45.13	0	0
Hexaploid wheat	Chinese Spring	Plant_8	Floret_2	45.52	17.03	1.31646
Hexaploid wheat	Chinese Spring	Plant_8	Floret_2	45.91	0	0
Hexaploid wheat	Chinese Spring	Plant_8	Floret_2	46.3	0	0
Hexaploid wheat	Chinese Spring	Plant_8	Floret_2	46.7	0	0
Hexaploid wheat	Chinese Spring	Plant_8	Floret_2	47.09	0	0
Hexaploid wheat	Chinese Spring	Plant_8	Floret_2	47.5	0	0
Hexaploid wheat	Chinese Spring	Plant_8	Floret_2	47.9	0	0
Hexaploid wheat	Chinese Spring	Plant_8	Floret_2	48.31	0	0
Hexaploid wheat	Chinese Spring	Plant_8	Floret_2	48.72	0	0
Hexaploid wheat	Chinese Spring	Plant_8	Floret_2	49.14	0	0
Hexaploid wheat	Chinese Spring	Plant_8	Floret_2	49.56	0	0
Hexaploid wheat	Chinese Spring	Plant_8	Floret_2	49.98	17.03	1.31646
Hexaploid wheat	Chinese Spring	Plant_8	Floret_2	50.41	17.03	1.31646
Hexaploid wheat	Chinese Spring	Plant_8	Floret_2	50.84	0	0
Hexaploid wheat	Chinese Spring	Plant_8	Floret_2	51.27	32.75	2.53165
Hexaploid wheat	Chinese Spring	Plant_8	Floret_2	51.71	0	0
Hexaploid wheat	Chinese Spring	Plant_8	Floret_2	52.15	0	0
Hexaploid wheat	Chinese Spring	Plant_8	Floret_2	52.6	0	0
Hexaploid wheat	Chinese Spring	Plant_8	Floret_2	53.05	0	0
Hexaploid wheat	Chinese Spring	Plant_8	Floret_2	53.5	0	0
Hexaploid wheat	Chinese Spring	Plant_8	Floret_2	53.96	0	0
Hexaploid wheat	Chinese Spring	Plant_8	Floret_2	54.42	0	0
Hexaploid wheat	Chinese Spring	Plant_8	Floret_2	54.88	17.03	1.31646
Hexaploid wheat	Chinese Spring	Plant_8	Floret_2	55.35	0	0
Hexaploid wheat	Chinese Spring	Plant_8	Floret_2	55.83	0	0
Hexaploid wheat	Chinese Spring	Plant_8	Floret_2	56.3	0	0
Hexaploid wheat	Chinese Spring	Plant_8	Floret_2	56.78	0	0
Hexaploid wheat	Chinese Spring	Plant_8	Floret_2	57.27	0	0
Hexaploid wheat	Chinese Spring	Plant_8	Floret_2	57.76	0	0
Hexaploid wheat	Chinese Spring	Plant_8	Floret_2	58.25	0	0
Hexaploid wheat	Chinese Spring	Plant_8	Floret_3	38.08	16.8567	0.550148
Hexaploid wheat	Chinese Spring	Plant_8	Floret_3	38.4	16.8567	0.550148
Hexaploid wheat	Chinese Spring	Plant_8	Floret_3	38.73	33.7133	1.1003
Hexaploid wheat	Chinese Spring	Plant_8	Floret_3	39.06	0	0
Hexaploid wheat	Chinese Spring	Plant_8	Floret_3	39.39	0	0
Hexaploid wheat	Chinese Spring	Plant_8	Floret_3	39.73	16.8567	0.550148
Hexaploid wheat	Chinese Spring	Plant_8	Floret_3	40.07	0	0
Hexaploid wheat	Chinese Spring	Plant_8	Floret_3	40.41	16.8567	0.550148
Hexaploid wheat	Chinese Spring	Plant_8	Floret_3	40.76	0	0
Hexaploid wheat	Chinese Spring	Plant_8	Floret_3	41.1	0	0
Hexaploid wheat	Chinese Spring	Plant_8	Floret_3	41.46	16.8567	0.550148
Hexaploid wheat	Chinese Spring	Plant_8	Floret_3	41.81	16.8567	0.550148
Hexaploid wheat	Chinese Spring	Plant_8	Floret_3	42.17	33.7133	1.1003
Hexaploid wheat	Chinese Spring	Plant_8	Floret_3	42.53	0	0
Hexaploid wheat	Chinese Spring	Plant_8	Floret_3	42.89	33.7133	1.1003
Hexaploid wheat	Chinese Spring	Plant_8	Floret_3	43.26	51.8667	1.69276
Hexaploid wheat	Chinese Spring	Plant_8	Floret_3	43.63	33.7133	1.1003
Hexaploid wheat	Chinese Spring	Plant_8	Floret_3	44	16.8567	0.550148
Hexaploid wheat	Chinese Spring	Plant_8	Floret_3	44.37	33.7133	1.1003
Hexaploid wheat	Chinese Spring	Plant_8	Floret_3	44.75	85.58	2.79306
Hexaploid wheat	Chinese Spring	Plant_8	Floret_3	45.13	119.293	3.89336
Hexaploid wheat	Chinese Spring	Plant_8	Floret_3	45.52	85.58	2.79306
Hexaploid wheat	Chinese Spring	Plant_8	Floret_3	45.91	119.293	3.89336
Hexaploid wheat	Chinese Spring	Plant_8	Floret_3	46.3	153.007	4.99365
Hexaploid wheat	Chinese Spring	Plant_8	Floret_3	46.7	67.4267	2.20059
Hexaploid wheat	Chinese Spring	Plant_8	Floret_3	47.09	186.72	6.09395
Hexaploid wheat	Chinese Spring	Plant_8	Floret_3	47.5	254.147	8.29454
Hexaploid wheat	Chinese Spring	Plant_8	Floret_3	47.9	168.567	5.50148
Hexaploid wheat	Chinese Spring	Plant_8	Floret_3	48.31	186.72	6.09395
Hexaploid wheat	Chinese Spring	Plant_8	Floret_3	48.72	321.573	10.4951
Hexaploid wheat	Chinese Spring	Plant_8	Floret_3	49.14	269.707	8.80237
Hexaploid wheat	Chinese Spring	Plant_8	Floret_3	49.56	134.853	4.40118
Hexaploid wheat	Chinese Spring	Plant_8	Floret_3	49.98	168.567	5.50148
Hexaploid wheat	Chinese Spring	Plant_8	Floret_3	50.41	101.14	3.30089
Hexaploid wheat	Chinese Spring	Plant_8	Floret_3	50.84	168.567	5.50148
Hexaploid wheat	Chinese Spring	Plant_8	Floret_3	51.27	33.7133	1.1003
Hexaploid wheat	Chinese Spring	Plant_8	Floret_3	51.71	16.8567	0.550148
Hexaploid wheat	Chinese Spring	Plant_8	Floret_3	52.15	67.4267	2.20059
Hexaploid wheat	Chinese Spring	Plant_8	Floret_3	52.6	16.8567	0.550148
Hexaploid wheat	Chinese Spring	Plant_8	Floret_3	53.05	0	0
Hexaploid wheat	Chinese Spring	Plant_8	Floret_3	53.5	0	0
Hexaploid wheat	Chinese Spring	Plant_8	Floret_3	53.96	0	0
Hexaploid wheat	Chinese Spring	Plant_8	Floret_3	54.42	0	0
Hexaploid wheat	Chinese Spring	Plant_8	Floret_3	54.88	0	0
Hexaploid wheat	Chinese Spring	Plant_8	Floret_3	55.35	0	0
Hexaploid wheat	Chinese Spring	Plant_8	Floret_3	55.83	0	0
Hexaploid wheat	Chinese Spring	Plant_8	Floret_3	56.3	0	0
Hexaploid wheat	Chinese Spring	Plant_8	Floret_3	56.78	0	0
Hexaploid wheat	Chinese Spring	Plant_8	Floret_3	57.27	0	0
Hexaploid wheat	Chinese Spring	Plant_8	Floret_3	57.76	0	0
Hexaploid wheat	Chinese Spring	Plant_8	Floret_3	58.25	0	0
Hexaploid wheat	Chinese Spring	Plant_8	Floret_4	38.08	16.965	0.561798
Hexaploid wheat	Chinese Spring	Plant_8	Floret_4	38.4	50.895	1.68539
Hexaploid wheat	Chinese Spring	Plant_8	Floret_4	38.73	0	0
Hexaploid wheat	Chinese Spring	Plant_8	Floret_4	39.06	33.93	1.1236
Hexaploid wheat	Chinese Spring	Plant_8	Floret_4	39.39	16.965	0.561798
Hexaploid wheat	Chinese Spring	Plant_8	Floret_4	39.73	16.965	0.561798
Hexaploid wheat	Chinese Spring	Plant_8	Floret_4	40.07	16.965	0.561798
Hexaploid wheat	Chinese Spring	Plant_8	Floret_4	40.41	0	0
Hexaploid wheat	Chinese Spring	Plant_8	Floret_4	40.76	33.93	1.1236
Hexaploid wheat	Chinese Spring	Plant_8	Floret_4	41.1	50.895	1.68539
Hexaploid wheat	Chinese Spring	Plant_8	Floret_4	41.46	33.93	1.1236
Hexaploid wheat	Chinese Spring	Plant_8	Floret_4	41.81	0	0
Hexaploid wheat	Chinese Spring	Plant_8	Floret_4	42.17	16.965	0.561798
Hexaploid wheat	Chinese Spring	Plant_8	Floret_4	42.53	0	0
Hexaploid wheat	Chinese Spring	Plant_8	Floret_4	42.89	0	0
Hexaploid wheat	Chinese Spring	Plant_8	Floret_4	43.26	0	0
Hexaploid wheat	Chinese Spring	Plant_8	Floret_4	43.63	0	0
Hexaploid wheat	Chinese Spring	Plant_8	Floret_4	44	16.965	0.561798
Hexaploid wheat	Chinese Spring	Plant_8	Floret_4	44.37	16.965	0.561798
Hexaploid wheat	Chinese Spring	Plant_8	Floret_4	44.75	16.965	0.561798
Hexaploid wheat	Chinese Spring	Plant_8	Floret_4	45.13	33.93	1.1236
Hexaploid wheat	Chinese Spring	Plant_8	Floret_4	45.52	16.965	0.561798
Hexaploid wheat	Chinese Spring	Plant_8	Floret_4	45.91	67.86	2.24719
Hexaploid wheat	Chinese Spring	Plant_8	Floret_4	46.3	84.825	2.80899
Hexaploid wheat	Chinese Spring	Plant_8	Floret_4	46.7	152.685	5.05618
Hexaploid wheat	Chinese Spring	Plant_8	Floret_4	47.09	84.825	2.80899
Hexaploid wheat	Chinese Spring	Plant_8	Floret_4	47.5	135.72	4.49438
Hexaploid wheat	Chinese Spring	Plant_8	Floret_4	47.9	118.755	3.93258
Hexaploid wheat	Chinese Spring	Plant_8	Floret_4	48.31	135.72	4.49438
Hexaploid wheat	Chinese Spring	Plant_8	Floret_4	48.72	322.335	10.6742
Hexaploid wheat	Chinese Spring	Plant_8	Floret_4	49.14	407.16	13.4831
Hexaploid wheat	Chinese Spring	Plant_8	Floret_4	49.56	288.405	9.55056
Hexaploid wheat	Chinese Spring	Plant_8	Floret_4	49.98	203.58	6.74157
Hexaploid wheat	Chinese Spring	Plant_8	Floret_4	50.41	186.615	6.17978
Hexaploid wheat	Chinese Spring	Plant_8	Floret_4	50.84	169.65	5.61798
Hexaploid wheat	Chinese Spring	Plant_8	Floret_4	51.27	84.825	2.80899
Hexaploid wheat	Chinese Spring	Plant_8	Floret_4	51.71	33.93	1.1236
Hexaploid wheat	Chinese Spring	Plant_8	Floret_4	52.15	67.86	2.24719
Hexaploid wheat	Chinese Spring	Plant_8	Floret_4	52.6	0	0
Hexaploid wheat	Chinese Spring	Plant_8	Floret_4	53.05	50.895	1.68539
Hexaploid wheat	Chinese Spring	Plant_8	Floret_4	53.5	0	0
Hexaploid wheat	Chinese Spring	Plant_8	Floret_4	53.96	16.965	0.561798
Hexaploid wheat	Chinese Spring	Plant_8	Floret_4	54.42	0	0
Hexaploid wheat	Chinese Spring	Plant_8	Floret_4	54.88	0	0
Hexaploid wheat	Chinese Spring	Plant_8	Floret_4	55.35	0	0
Hexaploid wheat	Chinese Spring	Plant_8	Floret_4	55.83	0	0
Hexaploid wheat	Chinese Spring	Plant_8	Floret_4	56.3	16.965	0.561798
Hexaploid wheat	Chinese Spring	Plant_8	Floret_4	56.78	0	0
Hexaploid wheat	Chinese Spring	Plant_8	Floret_4	57.27	0	0
Hexaploid wheat	Chinese Spring	Plant_8	Floret_4	57.76	0	0
Hexaploid wheat	Chinese Spring	Plant_8	Floret_4	58.25	0	0
Hexaploid wheat	Chinese Spring	Plant_8	Floret_5	38.08	16.7873	0.5519
Hexaploid wheat	Chinese Spring	Plant_8	Floret_5	38.4	16.7873	0.5519
Hexaploid wheat	Chinese Spring	Plant_8	Floret_5	38.73	16.7873	0.5519
Hexaploid wheat	Chinese Spring	Plant_8	Floret_5	39.06	16.7873	0.5519
Hexaploid wheat	Chinese Spring	Plant_8	Floret_5	39.39	0	0
Hexaploid wheat	Chinese Spring	Plant_8	Floret_5	39.73	0	0
Hexaploid wheat	Chinese Spring	Plant_8	Floret_5	40.07	16.7873	0.5519
Hexaploid wheat	Chinese Spring	Plant_8	Floret_5	40.41	16.7873	0.5519
Hexaploid wheat	Chinese Spring	Plant_8	Floret_5	40.76	32.2833	1.06135
[truncated: 14,577 more rows]

## Sheet: Detailed pollens number
Pollens_number_per_anther_WTs
Polyploidy	Variety	Replicate	Sample	PollenNumberPerAnther
Hexaploid wheat	Chinese Spring	Plant_1	Floret_1	3465.54
Hexaploid wheat	Chinese Spring	Plant_1	Floret_2	3508.64
Hexaploid wheat	Chinese Spring	Plant_1	Floret_3	3349.43
Hexaploid wheat	Chinese Spring	Plant_1	Floret_4	3338.12
Hexaploid wheat	Chinese Spring	Plant_1	Floret_5	3212.41
Hexaploid wheat	Chinese Spring	Plant_2	Floret_1	3043
Hexaploid wheat	Chinese Spring	Plant_2	Floret_2	3102.4
Hexaploid wheat	Chinese Spring	Plant_2	Floret_3	3549.76
Hexaploid wheat	Chinese Spring	Plant_2	Floret_4	3093.48
Hexaploid wheat	Chinese Spring	Plant_2	Floret_5	3561.54
Hexaploid wheat	Chinese Spring	Plant_3	Floret_1	2354.14
Hexaploid wheat	Chinese Spring	Plant_3	Floret_2	2829.38
Hexaploid wheat	Chinese Spring	Plant_3	Floret_3	2557.49
Hexaploid wheat	Chinese Spring	Plant_3	Floret_4	2786.74
Hexaploid wheat	Chinese Spring	Plant_3	Floret_5	2855.78
Hexaploid wheat	Chinese Spring	Plant_4	Floret_1	2876.47
Hexaploid wheat	Chinese Spring	Plant_4	Floret_2	3172.85
Hexaploid wheat	Chinese Spring	Plant_4	Floret_3	2658.36
Hexaploid wheat	Chinese Spring	Plant_4	Floret_4	2529.25
Hexaploid wheat	Chinese Spring	Plant_4	Floret_5	2255.05
Hexaploid wheat	Chinese Spring	Plant_5	Floret_1	3492.33
Hexaploid wheat	Chinese Spring	Plant_5	Floret_2	2718.93
Hexaploid wheat	Chinese Spring	Plant_5	Floret_3	3318.73
Hexaploid wheat	Chinese Spring	Plant_5	Floret_4	3398.64
Hexaploid wheat	Chinese Spring	Plant_5	Floret_5	2657.47
Hexaploid wheat	Chinese Spring	Plant_6	Floret_1	3141.21
Hexaploid wheat	Chinese Spring	Plant_6	Floret_2	3033.69
Hexaploid wheat	Chinese Spring	Plant_6	Floret_3	3115.21
Hexaploid wheat	Chinese Spring	Plant_6	Floret_4	2218.88
Hexaploid wheat	Chinese Spring	Plant_6	Floret_5	3138.24
Hexaploid wheat	Chinese Spring	Plant_7	Floret_1	2897.42
Hexaploid wheat	Chinese Spring	Plant_7	Floret_2	3216.87
Hexaploid wheat	Chinese Spring	Plant_7	Floret_3	3085.22
Hexaploid wheat	Chinese Spring	Plant_7	Floret_4	2940.48
Hexaploid wheat	Chinese Spring	Plant_7	Floret_5	2546.38
Hexaploid wheat	Chinese Spring	Plant_8	Floret_1	3148.45
Hexaploid wheat	Chinese Spring	Plant_8	Floret_2	1293.62
Hexaploid wheat	Chinese Spring	Plant_8	Floret_3	3064.02
Hexaploid wheat	Chinese Spring	Plant_8	Floret_4	3019.77
Hexaploid wheat	Chinese Spring	Plant_8	Floret_5	3041.74
Hexaploid wheat	Chinese Spring	Plant_9	Floret_1	3012.46
Hexaploid wheat	Chinese Spring	Plant_9	Floret_2	2981.02
Hexaploid wheat	Chinese Spring	Plant_9	Floret_3	2650.29
Hexaploid wheat	Chinese Spring	Plant_9	Floret_4	3257.39
Hexaploid wheat	Chinese Spring	Plant_9	Floret_5	3371.2
Hexaploid wheat	Chinese Spring	Plant_10	Floret_1	2128.55
Hexaploid wheat	Chinese Spring	Plant_10	Floret_2	3050.79
Hexaploid wheat	Chinese Spring	Plant_10	Floret_3	2124.29
Hexaploid wheat	Chinese Spring	Plant_10	Floret_4	2974.84
Hexaploid wheat	Chinese Spring	Plant_10	Floret_5	1984.65
Hexaploid wheat	Chinese Spring	Plant_11	Floret_1	1996.01
Hexaploid wheat	Chinese Spring	Plant_11	Floret_2	2369
Hexaploid wheat	Chinese Spring	Plant_11	Floret_3	2376.99
Hexaploid wheat	Chinese Spring	Plant_11	Floret_4	1311.07
Hexaploid wheat	Chinese Spring	Plant_11	Floret_5	2209.9
Hexaploid wheat	Chinese Spring	Plant_12	Floret_1	2419.04
Hexaploid wheat	Chinese Spring	Plant_12	Floret_2	2034.88
Hexaploid wheat	Chinese Spring	Plant_12	Floret_3	2769.5
Hexaploid wheat	Chinese Spring	Plant_12	Floret_4	2643.46
Hexaploid wheat	Chinese Spring	Plant_12	Floret_5	2170.8
Hexaploid wheat	Fielder	Plant_1	Floret_1	1796.38
Hexaploid wheat	Fielder	Plant_1	Floret_2	1527.51
Hexaploid wheat	Fielder	Plant_1	Floret_3	1815.88
Hexaploid wheat	Fielder	Plant_1	Floret_4	2086.89
Hexaploid wheat	Fielder	Plant_1	Floret_5	1586.25
Hexaploid wheat	Fielder	Plant_2	Floret_1	1730.45
Hexaploid wheat	Fielder	Plant_2	Floret_2	1429.36
Hexaploid wheat	Fielder	Plant_2	Floret_3	1420
Hexaploid wheat	Fielder	Plant_2	Floret_4	1760.52
Hexaploid wheat	Fielder	Plant_2	Floret_5	1736.62
Hexaploid wheat	Fielder	Plant_3	Floret_1	923.53
Hexaploid wheat	Fielder	Plant_3	Floret_2	1439.15
Hexaploid wheat	Fielder	Plant_3	Floret_3	1253.16
Hexaploid wheat	Fielder	Plant_3	Floret_4	1836
Hexaploid wheat	Fielder	Plant_3	Floret_5	1539.51
Hexaploid wheat	Fielder	Plant_4	Floret_1	796.215
Hexaploid wheat	Fielder	Plant_4	Floret_2	1446.44
Hexaploid wheat	Fielder	Plant_4	Floret_3	1374.05
Hexaploid wheat	Fielder	Plant_4	Floret_4	1777.94
Hexaploid wheat	Fielder	Plant_4	Floret_5	1433.12
Hexaploid wheat	Fielder	Plant_5	Floret_1	2004.81
Hexaploid wheat	Fielder	Plant_5	Floret_2	1785.54
Hexaploid wheat	Fielder	Plant_5	Floret_3	1409.58
Hexaploid wheat	Fielder	Plant_5	Floret_4	1754.47
Hexaploid wheat	Fielder	Plant_5	Floret_5	1980.41
Hexaploid wheat	Fielder	Plant_6	Floret_1	1684.88
Hexaploid wheat	Fielder	Plant_6	Floret_2	1334.2
Hexaploid wheat	Fielder	Plant_6	Floret_3	1293.29
Hexaploid wheat	Fielder	Plant_6	Floret_4	2046.71
Hexaploid wheat	Fielder	Plant_6	Floret_5	1439.48
Hexaploid wheat	Fielder	Plant_7	Floret_1	2223.93
Hexaploid wheat	Fielder	Plant_7	Floret_2	2207.57
Hexaploid wheat	Fielder	Plant_7	Floret_3	2234.14
Hexaploid wheat	Fielder	Plant_7	Floret_4	2498.62
Hexaploid wheat	Fielder	Plant_7	Floret_5	2160.02
Hexaploid wheat	Fielder	Plant_8	Floret_1	1359.91
Hexaploid wheat	Fielder	Plant_8	Floret_2	1505.58
Hexaploid wheat	Fielder	Plant_8	Floret_3	1390.96
Hexaploid wheat	Fielder	Plant_8	Floret_4	1863.18
Hexaploid wheat	Fielder	Plant_8	Floret_5	1553.1
Hexaploid wheat	Fielder	Plant_9	Floret_1	2356.35
Hexaploid wheat	Fielder	Plant_9	Floret_2	2115.34
Hexaploid wheat	Fielder	Plant_9	Floret_3	1506.99
Hexaploid wheat	Fielder	Plant_9	Floret_4	1149
Hexaploid wheat	Fielder	Plant_9	Floret_5	1652.73
Hexaploid wheat	Fielder	Plant_10	Floret_1	2489.94
Hexaploid wheat	Fielder	Plant_10	Floret_2	2152.95
Hexaploid wheat	Fielder	Plant_10	Floret_3	1764.83
Hexaploid wheat	Fielder	Plant_10	Floret_4	1853.22
Hexaploid wheat	Fielder	Plant_10	Floret_5	1547.67
Hexaploid wheat	Cadenza	Plant_1	Floret_1	2457.97
Hexaploid wheat	Cadenza	Plant_1	Floret_2	2281.35
Hexaploid wheat	Cadenza	Plant_1	Floret_3	2078.88
Hexaploid wheat	Cadenza	Plant_1	Floret_4	2349.57
Hexaploid wheat	Cadenza	Plant_1	Floret_5	2180.79
Hexaploid wheat	Cadenza	Plant_2	Floret_1	1513.45
Hexaploid wheat	Cadenza	Plant_2	Floret_2	1876.88
Hexaploid wheat	Cadenza	Plant_2	Floret_3	2233.61
Hexaploid wheat	Cadenza	Plant_2	Floret_4	2358.63
Hexaploid wheat	Cadenza	Plant_2	Floret_5	2231.41
Hexaploid wheat	Cadenza	Plant_3	Floret_1	1382.08
Hexaploid wheat	Cadenza	Plant_3	Floret_2	2014.72
Hexaploid wheat	Cadenza	Plant_3	Floret_3	1742.21
Hexaploid wheat	Cadenza	Plant_3	Floret_4	1882.33
Hexaploid wheat	Cadenza	Plant_3	Floret_5	2157.65
Hexaploid wheat	Cadenza	Plant_4	Floret_1	1930.48
Hexaploid wheat	Cadenza	Plant_4	Floret_2	1979.93
Hexaploid wheat	Cadenza	Plant_4	Floret_3	1863.8
Hexaploid wheat	Cadenza	Plant_4	Floret_4	1685.8
Hexaploid wheat	Cadenza	Plant_4	Floret_5	3198.84
Hexaploid wheat	Cadenza	Plant_5	Floret_1	2184.8
Hexaploid wheat	Cadenza	Plant_5	Floret_2	2410.96
Hexaploid wheat	Cadenza	Plant_5	Floret_3	2654.59
Hexaploid wheat	Cadenza	Plant_5	Floret_4	2823.31
Hexaploid wheat	Cadenza	Plant_5	Floret_5	2402.65
Hexaploid wheat	Cadenza	Plant_6	Floret_1	2580.11
Hexaploid wheat	Cadenza	Plant_6	Floret_2	2731.76
Hexaploid wheat	Cadenza	Plant_6	Floret_3	2833.44
Hexaploid wheat	Cadenza	Plant_6	Floret_4	3081.91
Hexaploid wheat	Cadenza	Plant_6	Floret_5	2737.96
Hexaploid wheat	Cadenza	Plant_7	Floret_1	2397.95
Hexaploid wheat	Cadenza	Plant_7	Floret_2	2447.92
Hexaploid wheat	Cadenza	Plant_7	Floret_3	2265.66
Hexaploid wheat	Cadenza	Plant_7	Floret_4	2049.63
Hexaploid wheat	Cadenza	Plant_7	Floret_5	2538.49
Hexaploid wheat	Cadenza	Plant_8	Floret_1	2937.05
Hexaploid wheat	Cadenza	Plant_8	Floret_2	2918.51
Hexaploid wheat	Cadenza	Plant_8	Floret_3	3003.73
Hexaploid wheat	Cadenza	Plant_8	Floret_4	2379.3
Hexaploid wheat	Cadenza	Plant_8	Floret_5	2821.89
Hexaploid wheat	Cadenza	Plant_9	Floret_1	2540.55
Hexaploid wheat	Cadenza	Plant_9	Floret_2	2059.64
Hexaploid wheat	Cadenza	Plant_9	Floret_3	2288.89
Hexaploid wheat	Cadenza	Plant_9	Floret_4	2907.4
Hexaploid wheat	Cadenza	Plant_9	Floret_5	2466.53
Hexaploid wheat	Cadenza	Plant_10	Floret_1	2811.79
Hexaploid wheat	Cadenza	Plant_10	Floret_2	2839.72
Hexaploid wheat	Cadenza	Plant_10	Floret_3	1918.27
Hexaploid wheat	Cadenza	Plant_10	Floret_4	2548.54
Hexaploid wheat	Cadenza	Plant_10	Floret_5	3000.96
Hexaploid wheat	Paragon	Plant_1	Floret_1	3254.24
Hexaploid wheat	Paragon	Plant_1	Floret_2	3251.63
Hexaploid wheat	Paragon	Plant_1	Floret_3	3728.4
Hexaploid wheat	Paragon	Plant_1	Floret_4	3192.03
Hexaploid wheat	Paragon	Plant_1	Floret_5	2480.2
Hexaploid wheat	Paragon	Plant_2	Floret_1	3041.14
Hexaploid wheat	Paragon	Plant_2	Floret_2	3430.65
Hexaploid wheat	Paragon	Plant_2	Floret_3	3392.45
Hexaploid wheat	Paragon	Plant_2	Floret_4	2938.29
Hexaploid wheat	Paragon	Plant_2	Floret_5	3106.45
Hexaploid wheat	Paragon	Plant_3	Floret_1	3274.22
Hexaploid wheat	Paragon	Plant_3	Floret_2	3781.41
Hexaploid wheat	Paragon	Plant_3	Floret_3	3710.21
Hexaploid wheat	Paragon	Plant_3	Floret_4	3494.92
Hexaploid wheat	Paragon	Plant_3	Floret_5	3690.64
Hexaploid wheat	Paragon	Plant_4	Floret_1	2784.38
Hexaploid wheat	Paragon	Plant_4	Floret_2	2235.89
Hexaploid wheat	Paragon	Plant_4	Floret_3	2957.38
Hexaploid wheat	Paragon	Plant_4	Floret_4	2834.22
Hexaploid wheat	Paragon	Plant_4	Floret_5	2806.53
Hexaploid wheat	Paragon	Plant_5	Floret_1	2836.28
Hexaploid wheat	Paragon	Plant_5	Floret_2	2891.46
Hexaploid wheat	Paragon	Plant_5	Floret_3	3355.22
Hexaploid wheat	Paragon	Plant_5	Floret_4	2279.22
Hexaploid wheat	Paragon	Plant_5	Floret_5	2452.27
Hexaploid wheat	Paragon	Plant_6	Floret_1	2954.7
Hexaploid wheat	Paragon	Plant_6	Floret_2	3074.92
Hexaploid wheat	Paragon	Plant_6	Floret_3	3838.65
Hexaploid wheat	Paragon	Plant_6	Floret_4	3610.63
Hexaploid wheat	Paragon	Plant_6	Floret_5	3730.85
Hexaploid wheat	Paragon	Plant_7	Floret_1	3515.34
Hexaploid wheat	Paragon	Plant_7	Floret_2	3065.65
Hexaploid wheat	Paragon	Plant_7	Floret_3	3327.66
Hexaploid wheat	Paragon	Plant_7	Floret_4	2935.28
Hexaploid wheat	Paragon	Plant_7	Floret_5	2806.51
Hexaploid wheat	Paragon	Plant_8	Floret_1	3331.63
Hexaploid wheat	Paragon	Plant_8	Floret_2	3279.53
Hexaploid wheat	Paragon	Plant_8	Floret_3	2868.04
Hexaploid wheat	Paragon	Plant_8	Floret_4	3531.55
Hexaploid wheat	Paragon	Plant_8	Floret_5	2965.92
Hexaploid wheat	Paragon	Plant_9	Floret_1	3044.94
Hexaploid wheat	Paragon	Plant_9	Floret_2	3645.02
Hexaploid wheat	Paragon	Plant_9	Floret_3	3669.85
Hexaploid wheat	Paragon	Plant_9	Floret_4	3864.14
Hexaploid wheat	Paragon	Plant_9	Floret_5	3614.86
Hexaploid wheat	Paragon	Plant_10	Floret_1	3384.37
Hexaploid wheat	Paragon	Plant_10	Floret_2	3792.7
Hexaploid wheat	Paragon	Plant_10	Floret_3	3635.53
Hexaploid wheat	Paragon	Plant_10	Floret_4	3340.36
Hexaploid wheat	Paragon	Plant_10	Floret_5	4141.18
Tetraploid wheat	Cappelli	Plant_1	Floret_1	2868.14
Tetraploid wheat	Cappelli	Plant_1	Floret_2	3687.12
Tetraploid wheat	Cappelli	Plant_1	Floret_3	4447.78
Tetraploid wheat	Cappelli	Plant_1	Floret_4	3405.55
Tetraploid wheat	Cappelli	Plant_1	Floret_5	3349.57
Tetraploid wheat	Cappelli	Plant_2	Floret_1	3673.78
Tetraploid wheat	Cappelli	Plant_2	Floret_2	3817.62
Tetraploid wheat	Cappelli	Plant_2	Floret_3	4002.71
Tetraploid wheat	Cappelli	Plant_2	Floret_4	4017.25
Tetraploid wheat	Cappelli	Plant_2	Floret_5	4081
Tetraploid wheat	Cappelli	Plant_3	Floret_1	3308.81
Tetraploid wheat	Cappelli	Plant_3	Floret_2	3463.2
Tetraploid wheat	Cappelli	Plant_3	Floret_3	3394.56
Tetraploid wheat	Cappelli	Plant_3	Floret_4	4056.63
Tetraploid wheat	Cappelli	Plant_3	Floret_5	3743.19
Tetraploid wheat	Cappelli	Plant_4	Floret_1	3820.97
Tetraploid wheat	Cappelli	Plant_4	Floret_2	2758.08
Tetraploid wheat	Cappelli	Plant_4	Floret_3	3668.72
Tetraploid wheat	Cappelli	Plant_4	Floret_4	3566.28
Tetraploid wheat	Cappelli	Plant_4	Floret_5	3568.82
Tetraploid wheat	Cappelli	Plant_5	Floret_1	3240.32
Tetraploid wheat	Cappelli	Plant_5	Floret_2	3411.49
Tetraploid wheat	Cappelli	Plant_5	Floret_3	3661.57
Tetraploid wheat	Cappelli	Plant_5	Floret_4	2962.44
Tetraploid wheat	Cappelli	Plant_5	Floret_5	3101.87
Tetraploid wheat	Cappelli	Plant_6	Floret_1	3983.08
Tetraploid wheat	Cappelli	Plant_6	Floret_2	3473.47
Tetraploid wheat	Cappelli	Plant_6	Floret_3	3395.57
Tetraploid wheat	Cappelli	Plant_6	Floret_4	4027
Tetraploid wheat	Cappelli	Plant_6	Floret_5	3225.25
Tetraploid wheat	Cappelli	Plant_7	Floret_1	3048.01
Tetraploid wheat	Cappelli	Plant_7	Floret_2	3584.51
Tetraploid wheat	Cappelli	Plant_7	Floret_3	3682.78
Tetraploid wheat	Cappelli	Plant_7	Floret_4	3105.07
Tetraploid wheat	Cappelli	Plant_7	Floret_5	2437.8
Tetraploid wheat	Cappelli	Plant_8	Floret_1	3877.49
Tetraploid wheat	Cappelli	Plant_8	Floret_2	4377.42
Tetraploid wheat	Cappelli	Plant_8	Floret_3	4274.01
Tetraploid wheat	Cappelli	Plant_8	Floret_4	3460.69
Tetraploid wheat	Cappelli	Plant_8	Floret_5	3628.92
Tetraploid wheat	Cappelli	Plant_9	Floret_1	3428.17
Tetraploid wheat	Cappelli	Plant_9	Floret_2	3385.03
Tetraploid wheat	Cappelli	Plant_9	Floret_3	3338.83
Tetraploid wheat	Cappelli	Plant_9	Floret_4	3203.52
Tetraploid wheat	Cappelli	Plant_9	Floret_5	3048.24
Tetraploid wheat	Cappelli	Plant_10	Floret_1	3320.13
Tetraploid wheat	Cappelli	Plant_10	Floret_2	2731.2
Tetraploid wheat	Cappelli	Plant_10	Floret_3	3536.64
Tetraploid wheat	Cappelli	Plant_10	Floret_4	3161.28
Tetraploid wheat	Cappelli	Plant_10	Floret_5	3956.95
Tetraploid wheat	Kronos	Plant_1	Floret_1	2436.51
Tetraploid wheat	Kronos	Plant_1	Floret_2	2319.48
Tetraploid wheat	Kronos	Plant_1	Floret_3	3242.74
Tetraploid wheat	Kronos	Plant_1	Floret_4	2052
Tetraploid wheat	Kronos	Plant_1	Floret_5	1925.49
Tetraploid wheat	Kronos	Plant_2	Floret_1	2647.47
Tetraploid wheat	Kronos	Plant_2	Floret_2	2276.54
Tetraploid wheat	Kronos	Plant_2	Floret_3	2157.89
Tetraploid wheat	Kronos	Plant_2	Floret_4	2210.44
Tetraploid wheat	Kronos	Plant_2	Floret_5	1836.03
Tetraploid wheat	Kronos	Plant_3	Floret_1	1793.88
Tetraploid wheat	Kronos	Plant_3	Floret_2	1633.34
Tetraploid wheat	Kronos	Plant_3	Floret_3	1589.35
Tetraploid wheat	Kronos	Plant_3	Floret_4	3591.16
Tetraploid wheat	Kronos	Plant_3	Floret_5	2667.16
Tetraploid wheat	Kronos	Plant_4	Floret_1	2766.96
Tetraploid wheat	Kronos	Plant_4	Floret_2	2520.64
Tetraploid wheat	Kronos	Plant_4	Floret_3	2145.49
Tetraploid wheat	Kronos	Plant_4	Floret_4	1652.22
Tetraploid wheat	Kronos	Plant_4	Floret_5	2706.08
Tetraploid wheat	Kronos	Plant_5	Floret_1	2365.26
Tetraploid wheat	Kronos	Plant_5	Floret_2	2425.7
Tetraploid wheat	Kronos	Plant_5	Floret_3	1841.84
Tetraploid wheat	Kronos	Plant_5	Floret_4	2616.9
Tetraploid wheat	Kronos	Plant_5	Floret_5	2199.98
Tetraploid wheat	Kronos	Plant_6	Floret_1	2921.48
Tetraploid wheat	Kronos	Plant_6	Floret_2	3360.61
Tetraploid wheat	Kronos	Plant_6	Floret_3	2182.76
Tetraploid wheat	Kronos	Plant_6	Floret_4	2203.42
Tetraploid wheat	Kronos	Plant_6	Floret_5	3081.26
Tetraploid wheat	Kronos	Plant_7	Floret_1	2302.09
Tetraploid wheat	Kronos	Plant_7	Floret_2	2281
Tetraploid wheat	Kronos	Plant_7	Floret_3	2356.74
Tetraploid wheat	Kronos	Plant_7	Floret_4	2157.24
Tetraploid wheat	Kronos	Plant_7	Floret_5	2360.23
Tetraploid wheat	Kronos	Plant_8	Floret_1	2305.16
Tetraploid wheat	Kronos	Plant_8	Floret_2	1441.81
Tetraploid wheat	Kronos	Plant_8	Floret_3	2516.74
Tetraploid wheat	Kronos	Plant_8	Floret_4	2107.96
Tetraploid wheat	Kronos	Plant_8	Floret_5	2516.28
Tetraploid wheat	Kronos	Plant_9	Floret_1	2588.74
Tetraploid wheat	Kronos	Plant_9	Floret_2	2492.49
Tetraploid wheat	Kronos	Plant_9	Floret_3	3010.98
Tetraploid wheat	Kronos	Plant_9	Floret_4	2617.16
Tetraploid wheat	Kronos	Plant_9	Floret_5	1135.22
Tetraploid wheat	Kronos	Plant_10	Floret_1	2474.6
Tetraploid wheat	Kronos	Plant_10	Floret_2	1174.38
Tetraploid wheat	Kronos	Plant_10	Floret_3	1975.31
Tetraploid wheat	Kronos	Plant_10	Floret_4	2520.14
Tetraploid wheat	Kronos	Plant_10	Floret_5	2323.47
Tetraploid wheat	Kronos	Plant_11	Floret_1	2434.6
Tetraploid wheat	Kronos	Plant_11	Floret_2	2589.38
Tetraploid wheat	Kronos	Plant_11	Floret_3	2772.45
Tetraploid wheat	Kronos	Plant_11	Floret_4	2369.34
Tetraploid wheat	Kronos	Plant_11	Floret_5	1171.8
Tetraploid wheat	Kronos	Plant_12	Floret_1	1659.78
Tetraploid wheat	Kronos	Plant_12	Floret_2	2066.9
Tetraploid wheat	Kronos	Plant_12	Floret_3	2240.81
Tetraploid wheat	Kronos	Plant_12	Floret_4	2251.35
Tetraploid wheat	Kronos	Plant_12	Floret_5	2827.75
Tetraploid wheat	Kronos	Plant_13	Floret_1	2914.76
Tetraploid wheat	Kronos	Plant_13	Floret_2	2680.04
Tetraploid wheat	Kronos	Plant_13	Floret_3	2353.74
Tetraploid wheat	Kronos	Plant_13	Floret_4	1590.59
Tetraploid wheat	Kronos	Plant_13	Floret_5	2518.26
