# Supplementary material for: A Duplicated Copy of the Meiotic Gene ZIP4 Preserves up to 50% Pollen Viability and Grain Number in Polyploid Wheat
Source: Biology (Basel). 2021 Apr 2;10(4):290. doi: 10.3390/biology10040290 (PMC8065865; doi:10.3390/biology10040290)
Supplement: Supplementary file 1 [file biology-10-00290-s001.zip › Table S7.xlsx]

## Sheet: Mean_Median_pollen_size_per_rep
Table S7. Means and medians of pollen size, pollen number per anther and the percentages of small pollen for each TaZIP4-B2 mutant and its respective wild type
Pollen grain with size ≤42 µm in the hexaploid wheat genotypes and ≤38 µm in the tetraploid wheat genotypes is considered small.
Group	Genotype	Replicate	Pollen size		Pollens number		Small pollens (%)			Tukey HSD Test results
			Mean	Median	Mean	Median	Mean	Median		Genotypes pair	Pollen grain size						Pollens number						Small pollens (%)
Ph1b	Mutant	Plant_1	42.1741	42.89	3019.74	3097.33	46.7647	44.5459			Mean			Median			Mean			Median			Mean			Median
Ph1b	Mutant	Plant_2	40.8973	41.46	3209.07	3283.81	57.278	54.542			Q statistic	p-value	inference	Q statistic	p-value	inference	Q statistic	p-value	inference	Q statistic	p-value	inference	Q statistic	p-value	inference	Q statistic	p-value	inference
Ph1b	Mutant	Plant_3	41.3668	42.53	2731.85	2654.24	49.499	49.5189		ph1b vs Chinese Spring-WT	11.4194	0.0010053	** p<0.01	9.6698	0.0010053	** p<0.01	2.5156	0.487455	insignificant	2.3379	0.558896	insignificant	14.7247	0.0010053	** p<0.01	14.0927	0.0010053	** p<0.01
Ph1b	Mutant	Plant_4	44.0419	46.3	2572.85	2659.58	39.0535	38.2646		ph1b vs ph1c	2.9628	0.304338	insignificant	1.3647	0.899995	insignificant	8.0661	0.0010053	** p<0.01	7.2523	0.0010053	** p<0.01	5.6408	0.0024902	** p<0.01	4.4967	0.0272766	* p<0.05
Ph1b	Mutant	Plant_5	40.8548	41.46	2778.07	2745.58	54.3314	45.5591		ph1b vs Cappelli-WT	2.9921	0.293931	insignificant	2.1611	0.629421	insignificant	10.1423	0.0010053	** p<0.01	9.5127	0.0010053	** p<0.01	15.7473	0.0010053	** p<0.01	14.4684	0.0010053	** p<0.01
Ph1b	Mutant	Plant_6	42.5268	43.26	3359.77	3384.93	45.7873	43.9446		ph1b vs CRISPR-Tazip4-B2	1.7035	0.811901	insignificant	0.2702	0.899995	insignificant	4.3423	0.0364736	* p<0.05	3.8787	0.0823606	insignificant	0.5702	0.899995	insignificant	1.502	0.892245	insignificant
Ph1b	Mutant	Plant_7	44.2831	45.52	3160.16	3071.26	32.7286	24.8731		ph1b vs Fielder-WT	10.7663	0.0010053	** p<0.01	9.8355	0.0010053	** p<0.01	8.1817	0.0010053	** p<0.01	7.9037	0.0010053	** p<0.01	12.7849	0.0010053	** p<0.01	10.9297	0.0010053	** p<0.01
Ph1b	Mutant	Plant_8	42.1308	42.53	3370.78	3348.18	49.3769	43.7186		Chinese Spring-WT vs ph1c	13.8508	0.0010053	** p<0.01	10.5845	0.0010053	** p<0.01	5.6676	0.0023424	** p<0.01	5.0232	0.0095225	** p<0.01	8.3986	0.0010053	** p<0.01	8.9401	0.0010053	** p<0.01
Ph1b	Mutant	Plant_9	42.0257	41.81	2214.96	2296.25	53.0395	56.8477		Chinese Spring-WT vs Cappelli-WT	7.8959	0.0010053	** p<0.01	7.0587	0.0010053	** p<0.01	7.7438	0.0010053	** p<0.01	7.2836	0.0010053	** p<0.01	1.7079	0.810156	insignificant	1.0315	0.899995	insignificant
Ph1b	Mutant	Plant_10	44.3125	45.91	2520.56	2619.38	41.1431	40.2778		Chinese Spring-WT vs CRISPR-Tazip4-B2	9.1845	0.0010053	** p<0.01	8.9496	0.0010053	** p<0.01	6.7408	0.0010053	** p<0.01	6.1078	0.0010053	** p<0.01	14.6096	0.0010053	** p<0.01	14.9389	0.0010053	** p<0.01
Ph1b	Mutant	Plant_11	41.3047	42.53	2087.23	2001.02	48.8867	49.0586		Chinese Spring-WT vs Fielder-WT	0.1217	0.899995	insignificant	0.6157	0.899995	insignificant	10.5802	0.0010053	** p<0.01	10.1328	0.0010053	** p<0.01	1.2546	0.899995	insignificant	2.5071	0.491012	insignificant
Ph1b	Mutant	Plant_12	41.5583	42.53	2642.52	2638.6	48.8972	49.6047		ph1c vs Cappelli-WT	5.7013	0.0021716	** p<0.01	3.3756	0.17774	insignificant	1.9878	0.698509	insignificant	2.1642	0.628172	insignificant	9.6762	0.0010053	** p<0.01	9.5471	0.0010053	** p<0.01
Ph1b	Wild type	Plant_1	48.7076	49.56	3541.23	3484.67	8.75965	8.30233		ph1c vs CRISPR-Tazip4-B2	4.4676	0.0288349	* p<0.05	1.5653	0.867006	insignificant	11.8801	0.0010053	** p<0.01	10.6571	0.0010053	** p<0.01	5.9466	0.0012334	** p<0.01	5.7434	0.0019719	** p<0.01
Ph1b	Wild type	Plant_2	49.0991	50.41	3506.41	3432.24	11.8923	11.7178		ph1c vs Fielder-WT	13.1446	0.0010053	** p<0.01	10.7233	0.0010053	** p<0.01	15.5561	0.0010053	** p<0.01	14.5107	0.0010053	** p<0.01	6.8399	0.0010053	** p<0.01	6.1591	0.0010053	** p<0.01
Ph1b	Wild type	Plant_3	47.1453	48.72	2948.98	2975.16	14.072	12.9589		Cappelli-WT vs CRISPR-Tazip4-B2	1.2337	0.899995	insignificant	1.8103	0.76929	insignificant	13.8679	0.0010053	** p<0.01	12.8213	0.0010053	** p<0.01	15.6228	0.0010053	** p<0.01	15.2905	0.0010053	** p<0.01
Ph1b	Wild type	Plant_4	47.1285	48.31	2942.17	3152.91	15.672	13.4969		Cappelli-WT vs Fielder-WT	7.4433	0.0010053	** p<0.01	7.3477	0.0010053	** p<0.01	17.5439	0.0010053	** p<0.01	16.6749	0.0010053	** p<0.01	2.8363	0.352291	insignificant	3.388	0.174994	insignificant
Ph1b	Wild type	Plant_5	46.7055	47.5	3349.2	3386.27	12.1891	12.7907		CRISPR-Tazip4-B2 vs Fielder-WT	8.677	0.0010053	** p<0.01	9.158	0.0010053	** p<0.01	3.676	0.114031	insignificant	3.8536	0.0858243	insignificant	12.7865	0.0010053	** p<0.01	11.9025	0.0010053	** p<0.01
Ph1b	Wild type	Plant_6	45.8356	47.09	3273.45	3387.07	16.2226	15.1286
Ph1b	Wild type	Plant_7	47.0762	48.31	3204.48	3100.75	13.9583	14.1069
Ph1b	Wild type	Plant_8	45.3408	47.5	3221.04	3276.11	31.2199	17.7207
Ph1b	Wild type	Plant_9	49.6849	50.84	3225.51	3180.67	9.86947	9.85676
Ph1b	Wild type	Plant_10	47.3743	48.72	2722.61	2476.89	15.2025	13.8814
Ph1b	Wild type	Plant_11	48.2704	49.98	2296.69	2443.47	15.7497	15.0067
Ph1b	Wild type	Plant_12	46.1274	47.5	2674.85	2691.62	15.0468	13.3258
Ph1c	Mutant	Plant_1	39.8839	41.46	3933.1	3736.6	32.9652	31.696
Ph1c	Mutant	Plant_2	39.5382	41.1	3566.02	3608.06	40.2533	38.8004
Ph1c	Mutant	Plant_3	41.5743	43.26	2781.63	2535.42	28.71	31.7258
Ph1c	Mutant	Plant_4	41.1133	42.89	3641.04	3745.78	32.2827	33.9927
Ph1c	Mutant	Plant_5	39.0161	38.4	4376.35	4543.97	50.1345	50.9942
Ph1c	Mutant	Plant_6	41.3874	42.89	3822.97	3810.66	27.8046	27.3288
Ph1c	Mutant	Plant_7	39.3317	40.76	3396.03	3320.85	36.9125	34.8027
Ph1c	Mutant	Plant_8	39.1684	40.41	3228.31	3072.8	42.8848	44.2842
Ph1c	Mutant	Plant_9	44.4902	47.09	4323.37	4280.58	25.5299	25.0549
Ph1c	Mutant	Plant_10	43.5523	45.91	4060.83	4154.21	25.3143	25.2953
Ph1c	Wild type	Plant_1	45.1366	45.52	3761.58	3593.94	5.46922	5.24179
Ph1c	Wild type	Plant_2	45.2478	45.91	4102.16	4149.92	4.35273	4.67938
Ph1c	Wild type	Plant_3	43.8595	44.37	3974.18	3900.31	9.80947	8.32013
Ph1c	Wild type	Plant_4	42.2223	43.26	4067.16	4054.71	15.1284	12.8099
Ph1c	Wild type	Plant_5	44.1739	45.13	3636.41	3644.69	9.95757	9.24199
Ph1c	Wild type	Plant_6	41.8983	42.53	4125.17	4024.86	12.3006	13.1735
Ph1c	Wild type	Plant_7	46.3222	47.5	3559.44	3800.47	11.1076	9.35122
Ph1c	Wild type	Plant_8	42.968	44	4486.23	4300.86	13.3772	13.9549
Ph1c	Wild type	Plant_9	42.9829	44	3825.08	3770.88	14.3473	14.253
Ph1c	Wild type	Plant_10	42.0587	42.89	3927.55	4262.7	14.7889	16.4509
CRISPR TaZIP4-B2	Mutant	Plant_1	41.1004	40.41	2213.63	2123.68	60.3576	62.3236
CRISPR TaZIP4-B2	Mutant	Plant_2	44.3334	45.91	2094.97	2147.08	32.6816	31.5207
CRISPR TaZIP4-B2	Mutant	Plant_3	39.9238	39.39	1994.8	2013.77	69.2466	71.0222
CRISPR TaZIP4-B2	Mutant	Plant_4	39.5515	38.08	1843.03	1870.92	70.7488	66.0199
CRISPR TaZIP4-B2	Mutant	Plant_5	44.1168	45.52	2136.42	2104.92	40.2745	40.1598
CRISPR TaZIP4-B2	Mutant	Plant_6	44.9282	45.91	2332.95	2415.56	42.0942	40.1294
CRISPR TaZIP4-B2	Mutant	Plant_7	43.534	43.26	2974.27	3108.81	46.1004	47.7498
CRISPR TaZIP4-B2	Mutant	Plant_8	44.1921	44.75	2483.88	2412.05	37.779	37.2429
CRISPR TaZIP4-B2	Mutant	Plant_9	44.5796	45.13	2493.01	2623.62	43.5377	48.33
CRISPR TaZIP4-B2	Mutant	Plant_10	44.602	45.52	2606.67	2721.64	42.6023	41.7587
CRISPR TaZIP4-B2	Wild type	Plant_1	46.8901	48.72	1994.61	1948.65	20.9335	20.2899
CRISPR TaZIP4-B2	Wild type	Plant_2	47.0253	48.31	1760.92	1864.22	15.0667	13.6201
CRISPR TaZIP4-B2	Wild type	Plant_3	45.6212	47.5	1611.43	1715.45	23.6486	29.9656
CRISPR TaZIP4-B2	Wild type	Plant_4	45.821	47.5	1566.74	1683.54	22.0114	28.1217
CRISPR TaZIP4-B2	Wild type	Plant_5	47.2214	48.31	1925.55	1944.84	14.0146	14.5429
CRISPR TaZIP4-B2	Wild type	Plant_6	48.2522	50.41	1741.18	1592.34	19.7824	20.3724
CRISPR TaZIP4-B2	Wild type	Plant_7	47.7232	49.14	2434.92	2377.29	12.7614	12.9064
CRISPR TaZIP4-B2	Wild type	Plant_8	47.9393	50.41	1722.46	1700.6	20.0181	22.85
CRISPR TaZIP4-B2	Wild type	Plant_9	48.0049	49.98	1942.52	1839.01	16.4613	15.2079
CRISPR TaZIP4-B2	Wild type	Plant_10	48.6966	50.41	2154.83	2080.86	14.0014	13.5101

## Sheet: Detailed pollen size
Detailed differential number of pollens for each ZIP4-B2 mutant and its wild type
Group	Genotype	Replicate	Sample	Bin.Diameter	Diff.Number_2ml	Diff.Number_Anther	Perc.Diff.Number_Anther
Ph1b	Wild type	Plant_1	Floret_1	30.01	1.01412	16.902	0.45856
Ph1b	Wild type	Plant_1	Floret_1	30.27	0	0	0
Ph1b	Wild type	Plant_1	Floret_1	30.52	0	0	0
Ph1b	Wild type	Plant_1	Floret_1	30.78	0	0	0
Ph1b	Wild type	Plant_1	Floret_1	31.05	0	0	0
Ph1b	Wild type	Plant_1	Floret_1	31.31	1.01412	16.902	0.45856
Ph1b	Wild type	Plant_1	Floret_1	31.58	0	0	0
Ph1b	Wild type	Plant_1	Floret_1	31.85	0	0	0
Ph1b	Wild type	Plant_1	Floret_1	32.12	0	0	0
Ph1b	Wild type	Plant_1	Floret_1	32.4	0	0	0
Ph1b	Wild type	Plant_1	Floret_1	32.67	1.01412	16.902	0.45856
Ph1b	Wild type	Plant_1	Floret_1	32.95	0	0	0
Ph1b	Wild type	Plant_1	Floret_1	33.23	0	0	0
Ph1b	Wild type	Plant_1	Floret_1	33.52	1.01412	16.902	0.45856
Ph1b	Wild type	Plant_1	Floret_1	33.8	1.01412	16.902	0.45856
Ph1b	Wild type	Plant_1	Floret_1	34.09	0	0	0
Ph1b	Wild type	Plant_1	Floret_1	34.38	0	0	0
Ph1b	Wild type	Plant_1	Floret_1	34.68	0	0	0
Ph1b	Wild type	Plant_1	Floret_1	34.97	1.01412	16.902	0.45856
Ph1b	Wild type	Plant_1	Floret_1	35.27	1.01412	16.902	0.45856
Ph1b	Wild type	Plant_1	Floret_1	35.57	0	0	0
Ph1b	Wild type	Plant_1	Floret_1	35.88	0	0	0
Ph1b	Wild type	Plant_1	Floret_1	36.18	1.01412	16.902	0.45856
Ph1b	Wild type	Plant_1	Floret_1	36.49	1.01412	16.902	0.45856
Ph1b	Wild type	Plant_1	Floret_1	36.8	0	0	0
Ph1b	Wild type	Plant_1	Floret_1	37.12	1.01412	16.902	0.45856
Ph1b	Wild type	Plant_1	Floret_1	37.43	2.0658	34.43	0.934103
Ph1b	Wild type	Plant_1	Floret_1	37.75	1.01412	16.902	0.45856
Ph1b	Wild type	Plant_1	Floret_1	38.08	1.01412	16.902	0.45856
Ph1b	Wild type	Plant_1	Floret_1	38.4	2.0658	34.43	0.934103
Ph1b	Wild type	Plant_1	Floret_1	38.73	1.01412	16.902	0.45856
Ph1b	Wild type	Plant_1	Floret_1	39.06	4.1316	68.86	1.86821
Ph1b	Wild type	Plant_1	Floret_1	39.39	3.0048	50.08	1.3587
Ph1b	Wild type	Plant_1	Floret_1	39.73	0	0	0
Ph1b	Wild type	Plant_1	Floret_1	40.07	0	0	0
Ph1b	Wild type	Plant_1	Floret_1	40.41	1.01412	16.902	0.45856
Ph1b	Wild type	Plant_1	Floret_1	40.76	0	0	0
Ph1b	Wild type	Plant_1	Floret_1	41.1	0	0	0
Ph1b	Wild type	Plant_1	Floret_1	41.46	0	0	0
Ph1b	Wild type	Plant_1	Floret_1	41.81	1.01412	16.902	0.45856
Ph1b	Wild type	Plant_1	Floret_1	42.17	1.01412	16.902	0.45856
Ph1b	Wild type	Plant_1	Floret_1	42.53	0	0	0
Ph1b	Wild type	Plant_1	Floret_1	42.89	1.01412	16.902	0.45856
Ph1b	Wild type	Plant_1	Floret_1	43.26	0	0	0
Ph1b	Wild type	Plant_1	Floret_1	43.63	1.01412	16.902	0.45856
Ph1b	Wild type	Plant_1	Floret_1	44	0	0	0
Ph1b	Wild type	Plant_1	Floret_1	44.37	2.0658	34.43	0.934103
Ph1b	Wild type	Plant_1	Floret_1	44.75	2.0658	34.43	0.934103
Ph1b	Wild type	Plant_1	Floret_1	45.13	2.0658	34.43	0.934103
Ph1b	Wild type	Plant_1	Floret_1	45.52	3.0048	50.08	1.3587
Ph1b	Wild type	Plant_1	Floret_1	45.91	6.0096	100.16	2.71739
Ph1b	Wild type	Plant_1	Floret_1	46.3	7.1364	118.94	3.2269
Ph1b	Wild type	Plant_1	Floret_1	46.7	6.0096	100.16	2.71739
Ph1b	Wild type	Plant_1	Floret_1	47.09	8.0754	134.59	3.65149
Ph1b	Wild type	Plant_1	Floret_1	47.5	12.207	203.45	5.5197
Ph1b	Wild type	Plant_1	Floret_1	47.9	9.2022	153.37	4.16101
Ph1b	Wild type	Plant_1	Floret_1	48.31	13.146	219.1	5.94429
Ph1b	Wild type	Plant_1	Floret_1	48.72	18.2166	303.61	8.23709
Ph1b	Wild type	Plant_1	Floret_1	49.14	16.1508	269.18	7.30299
Ph1b	Wild type	Plant_1	Floret_1	49.56	13.146	219.1	5.94429
Ph1b	Wild type	Plant_1	Floret_1	49.98	11.0802	184.67	5.01019
Ph1b	Wild type	Plant_1	Floret_1	50.41	13.146	219.1	5.94429
Ph1b	Wild type	Plant_1	Floret_1	50.84	9.2022	153.37	4.16101
Ph1b	Wild type	Plant_1	Floret_1	51.27	6.0096	100.16	2.71739
Ph1b	Wild type	Plant_1	Floret_1	51.71	14.2728	237.88	6.4538
Ph1b	Wild type	Plant_1	Floret_1	52.15	6.0096	100.16	2.71739
Ph1b	Wild type	Plant_1	Floret_1	52.6	4.1316	68.86	1.86821
Ph1b	Wild type	Plant_1	Floret_1	53.05	4.1316	68.86	1.86821
Ph1b	Wild type	Plant_1	Floret_1	53.5	4.1316	68.86	1.86821
Ph1b	Wild type	Plant_1	Floret_1	53.96	0	0	0
Ph1b	Wild type	Plant_1	Floret_1	54.42	1.01412	16.902	0.45856
Ph1b	Wild type	Plant_1	Floret_1	54.88	0	0	0
Ph1b	Wild type	Plant_1	Floret_1	55.35	0	0	0
Ph1b	Wild type	Plant_1	Floret_1	55.83	0	0	0
Ph1b	Wild type	Plant_1	Floret_1	56.3	0	0	0
Ph1b	Wild type	Plant_1	Floret_1	56.78	0	0	0
Ph1b	Wild type	Plant_1	Floret_1	57.27	0	0	0
Ph1b	Wild type	Plant_1	Floret_1	57.76	0	0	0
Ph1b	Wild type	Plant_1	Floret_1	58.25	0	0	0
Ph1b	Wild type	Plant_1	Floret_1	58.75	0	0	0
Ph1b	Wild type	Plant_1	Floret_1	59.25	0	0	0
Ph1b	Wild type	Plant_1	Floret_1	59.75	0	0	0
Ph1b	Wild type	Plant_1	Floret_1	60.26	0	0	0
Ph1b	Wild type	Plant_1	Floret_2	30.01	0	0	0
Ph1b	Wild type	Plant_1	Floret_2	30.27	0	0	0
Ph1b	Wild type	Plant_1	Floret_2	30.52	0	0	0
Ph1b	Wild type	Plant_1	Floret_2	30.78	2.0724	34.54	0.929997
Ph1b	Wild type	Plant_1	Floret_2	31.05	0	0	0
Ph1b	Wild type	Plant_1	Floret_2	31.31	0	0	0
Ph1b	Wild type	Plant_1	Floret_2	31.58	0	0	0
Ph1b	Wild type	Plant_1	Floret_2	31.85	0	0	0
Ph1b	Wild type	Plant_1	Floret_2	32.12	0	0	0
Ph1b	Wild type	Plant_1	Floret_2	32.4	0	0	0
Ph1b	Wild type	Plant_1	Floret_2	32.67	0	0	0
Ph1b	Wild type	Plant_1	Floret_2	32.95	0	0	0
Ph1b	Wild type	Plant_1	Floret_2	33.23	1.01736	16.956	0.456544
Ph1b	Wild type	Plant_1	Floret_2	33.52	0	0	0
Ph1b	Wild type	Plant_1	Floret_2	33.8	2.0724	34.54	0.929997
Ph1b	Wild type	Plant_1	Floret_2	34.09	1.01736	16.956	0.456544
Ph1b	Wild type	Plant_1	Floret_2	34.38	0	0	0
Ph1b	Wild type	Plant_1	Floret_2	34.68	0	0	0
Ph1b	Wild type	Plant_1	Floret_2	34.97	0	0	0
Ph1b	Wild type	Plant_1	Floret_2	35.27	1.01736	16.956	0.456544
Ph1b	Wild type	Plant_1	Floret_2	35.57	2.0724	34.54	0.929997
Ph1b	Wild type	Plant_1	Floret_2	35.88	0	0	0
Ph1b	Wild type	Plant_1	Floret_2	36.18	1.01736	16.956	0.456544
Ph1b	Wild type	Plant_1	Floret_2	36.49	1.01736	16.956	0.456544
Ph1b	Wild type	Plant_1	Floret_2	36.8	0	0	0
Ph1b	Wild type	Plant_1	Floret_2	37.12	0	0	0
Ph1b	Wild type	Plant_1	Floret_2	37.43	0	0	0
Ph1b	Wild type	Plant_1	Floret_2	37.75	0	0	0
Ph1b	Wild type	Plant_1	Floret_2	38.08	1.01736	16.956	0.456544
Ph1b	Wild type	Plant_1	Floret_2	38.4	0	0	0
Ph1b	Wild type	Plant_1	Floret_2	38.73	0	0	0
Ph1b	Wild type	Plant_1	Floret_2	39.06	0	0	0
Ph1b	Wild type	Plant_1	Floret_2	39.39	2.0724	34.54	0.929997
Ph1b	Wild type	Plant_1	Floret_2	39.73	0	0	0
Ph1b	Wild type	Plant_1	Floret_2	40.07	1.01736	16.956	0.456544
Ph1b	Wild type	Plant_1	Floret_2	40.41	0	0	0
Ph1b	Wild type	Plant_1	Floret_2	40.76	2.0724	34.54	0.929997
Ph1b	Wild type	Plant_1	Floret_2	41.1	0	0	0
Ph1b	Wild type	Plant_1	Floret_2	41.46	0	0	0
Ph1b	Wild type	Plant_1	Floret_2	41.81	1.01736	16.956	0.456544
Ph1b	Wild type	Plant_1	Floret_2	42.17	0	0	0
Ph1b	Wild type	Plant_1	Floret_2	42.53	0	0	0
Ph1b	Wild type	Plant_1	Floret_2	42.89	0	0	0
Ph1b	Wild type	Plant_1	Floret_2	43.26	0	0	0
Ph1b	Wild type	Plant_1	Floret_2	43.63	3.0144	50.24	1.35272
Ph1b	Wild type	Plant_1	Floret_2	44	0	0	0
Ph1b	Wild type	Plant_1	Floret_2	44.37	0	0	0
Ph1b	Wild type	Plant_1	Floret_2	44.75	0	0	0
Ph1b	Wild type	Plant_1	Floret_2	45.13	1.01736	16.956	0.456544
Ph1b	Wild type	Plant_1	Floret_2	45.52	0	0	0
Ph1b	Wild type	Plant_1	Floret_2	45.91	2.0724	34.54	0.929997
Ph1b	Wild type	Plant_1	Floret_2	46.3	0	0	0
Ph1b	Wild type	Plant_1	Floret_2	46.7	3.0144	50.24	1.35272
Ph1b	Wild type	Plant_1	Floret_2	47.09	2.0724	34.54	0.929997
Ph1b	Wild type	Plant_1	Floret_2	47.5	2.0724	34.54	0.929997
Ph1b	Wild type	Plant_1	Floret_2	47.9	4.1448	69.08	1.85999
Ph1b	Wild type	Plant_1	Floret_2	48.31	7.1592	119.32	3.21272
Ph1b	Wild type	Plant_1	Floret_2	48.72	12.246	204.1	5.49543
Ph1b	Wild type	Plant_1	Floret_2	49.14	13.188	219.8	5.91816
Ph1b	Wild type	Plant_1	Floret_2	49.56	10.1736	169.56	4.56544
Ph1b	Wild type	Plant_1	Floret_2	49.98	11.1156	185.26	4.98816
Ph1b	Wild type	Plant_1	Floret_2	50.41	14.13	235.5	6.34089
Ph1b	Wild type	Plant_1	Floret_2	50.84	7.1592	119.32	3.21272
Ph1b	Wild type	Plant_1	Floret_2	51.27	18.2748	304.58	8.20088
Ph1b	Wild type	Plant_1	Floret_2	51.71	18.2748	304.58	8.20088
Ph1b	Wild type	Plant_1	Floret_2	52.15	19.2168	320.28	8.62361
Ph1b	Wild type	Plant_1	Floret_2	52.6	12.246	204.1	5.49543
Ph1b	Wild type	Plant_1	Floret_2	53.05	13.188	219.8	5.91816
Ph1b	Wild type	Plant_1	Floret_2	53.5	7.1592	119.32	3.21272
Ph1b	Wild type	Plant_1	Floret_2	53.96	9.0432	150.72	4.05817
Ph1b	Wild type	Plant_1	Floret_2	54.42	4.1448	69.08	1.85999
Ph1b	Wild type	Plant_1	Floret_2	54.88	7.1592	119.32	3.21272
Ph1b	Wild type	Plant_1	Floret_2	55.35	1.01736	16.956	0.456544
Ph1b	Wild type	Plant_1	Floret_2	55.83	1.01736	16.956	0.456544
Ph1b	Wild type	Plant_1	Floret_2	56.3	0	0	0
Ph1b	Wild type	Plant_1	Floret_2	56.78	0	0	0
Ph1b	Wild type	Plant_1	Floret_2	57.27	0	0	0
Ph1b	Wild type	Plant_1	Floret_2	57.76	0	0	0
Ph1b	Wild type	Plant_1	Floret_2	58.25	0	0	0
Ph1b	Wild type	Plant_1	Floret_2	58.75	1.01736	16.956	0.456544
Ph1b	Wild type	Plant_1	Floret_2	59.25	0	0	0
Ph1b	Wild type	Plant_1	Floret_2	59.75	0	0	0
Ph1b	Wild type	Plant_1	Floret_2	60.26	0	0	0
Ph1b	Wild type	Plant_1	Floret_3	30.01	0	0	0
Ph1b	Wild type	Plant_1	Floret_3	30.27	1.01084	16.8473	0.483471
Ph1b	Wild type	Plant_1	Floret_3	30.52	0	0	0
Ph1b	Wild type	Plant_1	Floret_3	30.78	0	0	0
Ph1b	Wild type	Plant_1	Floret_3	31.05	0	0	0
Ph1b	Wild type	Plant_1	Floret_3	31.31	0	0	0
Ph1b	Wild type	Plant_1	Floret_3	31.58	0	0	0
Ph1b	Wild type	Plant_1	Floret_3	31.85	0	0	0
Ph1b	Wild type	Plant_1	Floret_3	32.12	1.01084	16.8473	0.483471
Ph1b	Wild type	Plant_1	Floret_3	32.4	0	0	0
Ph1b	Wild type	Plant_1	Floret_3	32.67	0	0	0
Ph1b	Wild type	Plant_1	Floret_3	32.95	2.049	34.15	0.980008
Ph1b	Wild type	Plant_1	Floret_3	33.23	0	0	0
Ph1b	Wild type	Plant_1	Floret_3	33.52	0	0	0
Ph1b	Wild type	Plant_1	Floret_3	33.8	1.01084	16.8473	0.483471
Ph1b	Wild type	Plant_1	Floret_3	34.09	1.01084	16.8473	0.483471
Ph1b	Wild type	Plant_1	Floret_3	34.38	0	0	0
Ph1b	Wild type	Plant_1	Floret_3	34.68	0	0	0
Ph1b	Wild type	Plant_1	Floret_3	34.97	0	0	0
Ph1b	Wild type	Plant_1	Floret_3	35.27	0	0	0
Ph1b	Wild type	Plant_1	Floret_3	35.57	0	0	0
Ph1b	Wild type	Plant_1	Floret_3	35.88	1.01084	16.8473	0.483471
Ph1b	Wild type	Plant_1	Floret_3	36.18	0	0	0
Ph1b	Wild type	Plant_1	Floret_3	36.49	0	0	0
Ph1b	Wild type	Plant_1	Floret_3	36.8	1.01084	16.8473	0.483471
Ph1b	Wild type	Plant_1	Floret_3	37.12	0	0	0
Ph1b	Wild type	Plant_1	Floret_3	37.43	0	0	0
Ph1b	Wild type	Plant_1	Floret_3	37.75	0	0	0
Ph1b	Wild type	Plant_1	Floret_3	38.08	1.01084	16.8473	0.483471
Ph1b	Wild type	Plant_1	Floret_3	38.4	0	0	0
Ph1b	Wild type	Plant_1	Floret_3	38.73	0	0	0
Ph1b	Wild type	Plant_1	Floret_3	39.06	1.01084	16.8473	0.483471
Ph1b	Wild type	Plant_1	Floret_3	39.39	0	0	0
Ph1b	Wild type	Plant_1	Floret_3	39.73	1.01084	16.8473	0.483471
Ph1b	Wild type	Plant_1	Floret_3	40.07	2.049	34.15	0.980008
Ph1b	Wild type	Plant_1	Floret_3	40.41	0	0	0
Ph1b	Wild type	Plant_1	Floret_3	40.76	1.01084	16.8473	0.483471
Ph1b	Wild type	Plant_1	Floret_3	41.1	1.01084	16.8473	0.483471
Ph1b	Wild type	Plant_1	Floret_3	41.46	0	0	0
Ph1b	Wild type	Plant_1	Floret_3	41.81	0	0	0
Ph1b	Wild type	Plant_1	Floret_3	42.17	2.049	34.15	0.980008
Ph1b	Wild type	Plant_1	Floret_3	42.53	0	0	0
Ph1b	Wild type	Plant_1	Floret_3	42.89	0	0	0
Ph1b	Wild type	Plant_1	Floret_3	43.26	3.0052	50.0867	1.43734
Ph1b	Wild type	Plant_1	Floret_3	43.63	0	0	0
Ph1b	Wild type	Plant_1	Floret_3	44	2.049	34.15	0.980008
Ph1b	Wild type	Plant_1	Floret_3	44.37	1.01084	16.8473	0.483471
Ph1b	Wild type	Plant_1	Floret_3	44.75	4.098	68.3	1.96002
Ph1b	Wild type	Plant_1	Floret_3	45.13	2.049	34.15	0.980008
Ph1b	Wild type	Plant_1	Floret_3	45.52	3.0052	50.0867	1.43734
Ph1b	Wild type	Plant_1	Floret_3	45.91	3.0052	50.0867	1.43734
Ph1b	Wild type	Plant_1	Floret_3	46.3	9.1522	152.537	4.37737
Ph1b	Wild type	Plant_1	Floret_3	46.7	7.1032	118.387	3.39736
Ph1b	Wild type	Plant_1	Floret_3	47.09	3.0052	50.0867	1.43734
Ph1b	Wild type	Plant_1	Floret_3	47.5	4.098	68.3	1.96002
Ph1b	Wild type	Plant_1	Floret_3	47.9	12.1574	202.623	5.81471
Ph1b	Wild type	Plant_1	Floret_3	48.31	16.2554	270.923	7.77473
Ph1b	Wild type	Plant_1	Floret_3	48.72	14.2064	236.773	6.79472
Ph1b	Wild type	Plant_1	Floret_3	49.14	21.3096	355.16	10.1921
Ph1b	Wild type	Plant_1	Floret_3	49.56	16.2554	270.923	7.77473
Ph1b	Wild type	Plant_1	Floret_3	49.98	8.0594	134.323	3.8547
Ph1b	Wild type	Plant_1	Floret_3	50.41	19.2606	321.01	9.21207
Ph1b	Wild type	Plant_1	Floret_3	50.84	6.147	102.45	2.94002
Ph1b	Wild type	Plant_1	Floret_3	51.27	12.1574	202.623	5.81471
Ph1b	Wild type	Plant_1	Floret_3	51.71	6.147	102.45	2.94002
Ph1b	Wild type	Plant_1	Floret_3	52.15	5.0542	84.2367	2.41735
Ph1b	Wild type	Plant_1	Floret_3	52.6	5.0542	84.2367	2.41735
Ph1b	Wild type	Plant_1	Floret_3	53.05	4.098	68.3	1.96002
Ph1b	Wild type	Plant_1	Floret_3	53.5	1.01084	16.8473	0.483471
Ph1b	Wild type	Plant_1	Floret_3	53.96	2.049	34.15	0.980008
Ph1b	Wild type	Plant_1	Floret_3	54.42	0	0	0
Ph1b	Wild type	Plant_1	Floret_3	54.88	0	0	0
Ph1b	Wild type	Plant_1	Floret_3	55.35	1.01084	16.8473	0.483471
Ph1b	Wild type	Plant_1	Floret_3	55.83	0	0	0
Ph1b	Wild type	Plant_1	Floret_3	56.3	0	0	0
Ph1b	Wild type	Plant_1	Floret_3	56.78	0	0	0
Ph1b	Wild type	Plant_1	Floret_3	57.27	0	0	0
Ph1b	Wild type	Plant_1	Floret_3	57.76	0	0	0
Ph1b	Wild type	Plant_1	Floret_3	58.25	0	0	0
Ph1b	Wild type	Plant_1	Floret_3	58.75	0	0	0
Ph1b	Wild type	Plant_1	Floret_3	59.25	0	0	0
Ph1b	Wild type	Plant_1	Floret_3	59.75	0	0	0
Ph1b	Wild type	Plant_1	Floret_3	60.26	0	0	0
Ph1b	Wild type	Plant_1	Floret_4	30.01	1.9817	33.0283	0.974859
Ph1b	Wild type	Plant_1	Floret_4	30.27	0	0	0
Ph1b	Wild type	Plant_1	Floret_4	30.52	0	0	0
Ph1b	Wild type	Plant_1	Floret_4	30.78	0	0	0
Ph1b	Wild type	Plant_1	Floret_4	31.05	0	0	0
Ph1b	Wild type	Plant_1	Floret_4	31.31	0	0	0
Ph1b	Wild type	Plant_1	Floret_4	31.58	0	0	0
Ph1b	Wild type	Plant_1	Floret_4	31.85	0	0	0
Ph1b	Wild type	Plant_1	Floret_4	32.12	0	0	0
Ph1b	Wild type	Plant_1	Floret_4	32.4	0	0	0
Ph1b	Wild type	Plant_1	Floret_4	32.67	0	0	0
Ph1b	Wild type	Plant_1	Floret_4	32.95	0	0	0
Ph1b	Wild type	Plant_1	Floret_4	33.23	0	0	0
Ph1b	Wild type	Plant_1	Floret_4	33.52	0	0	0
Ph1b	Wild type	Plant_1	Floret_4	33.8	0	0	0
Ph1b	Wild type	Plant_1	Floret_4	34.09	0	0	0
Ph1b	Wild type	Plant_1	Floret_4	34.38	1.01171	16.8618	0.497691
Ph1b	Wild type	Plant_1	Floret_4	34.68	0	0	0
Ph1b	Wild type	Plant_1	Floret_4	34.97	0	0	0
Ph1b	Wild type	Plant_1	Floret_4	35.27	0	0	0
Ph1b	Wild type	Plant_1	Floret_4	35.57	0	0	0
Ph1b	Wild type	Plant_1	Floret_4	35.88	0	0	0
Ph1b	Wild type	Plant_1	Floret_4	36.18	0	0	0
Ph1b	Wild type	Plant_1	Floret_4	36.49	0	0	0
Ph1b	Wild type	Plant_1	Floret_4	36.8	0	0	0
Ph1b	Wild type	Plant_1	Floret_4	37.12	0	0	0
Ph1b	Wild type	Plant_1	Floret_4	37.43	0	0	0
Ph1b	Wild type	Plant_1	Floret_4	37.75	0	0	0
Ph1b	Wild type	Plant_1	Floret_4	38.08	0	0	0
Ph1b	Wild type	Plant_1	Floret_4	38.4	0	0	0
Ph1b	Wild type	Plant_1	Floret_4	38.73	0	0	0
Ph1b	Wild type	Plant_1	Floret_4	39.06	1.9817	33.0283	0.974859
Ph1b	Wild type	Plant_1	Floret_4	39.39	0	0	0
Ph1b	Wild type	Plant_1	Floret_4	39.73	0	0	0
Ph1b	Wild type	Plant_1	Floret_4	40.07	0	0	0
Ph1b	Wild type	Plant_1	Floret_4	40.41	1.9817	33.0283	0.974859
Ph1b	Wild type	Plant_1	Floret_4	40.76	0	0	0
Ph1b	Wild type	Plant_1	Floret_4	41.1	1.01171	16.8618	0.497691
Ph1b	Wild type	Plant_1	Floret_4	41.46	1.01171	16.8618	0.497691
Ph1b	Wild type	Plant_1	Floret_4	41.81	0	0	0
Ph1b	Wild type	Plant_1	Floret_4	42.17	1.01171	16.8618	0.497691
Ph1b	Wild type	Plant_1	Floret_4	42.53	1.01171	16.8618	0.497691
Ph1b	Wild type	Plant_1	Floret_4	42.89	0	0	0
Ph1b	Wild type	Plant_1	Floret_4	43.26	1.01171	16.8618	0.497691
Ph1b	Wild type	Plant_1	Floret_4	43.63	1.01171	16.8618	0.497691
Ph1b	Wild type	Plant_1	Floret_4	44	1.01171	16.8618	0.497691
Ph1b	Wild type	Plant_1	Floret_4	44.37	0	0	0
Ph1b	Wild type	Plant_1	Floret_4	44.75	0	0	0
Ph1b	Wild type	Plant_1	Floret_4	45.13	0	0	0
Ph1b	Wild type	Plant_1	Floret_4	45.52	1.9817	33.0283	0.974859
Ph1b	Wild type	Plant_1	Floret_4	45.91	4.0677	67.795	2.00103
Ph1b	Wild type	Plant_1	Floret_4	46.3	4.0677	67.795	2.00103
Ph1b	Wild type	Plant_1	Floret_4	46.7	1.9817	33.0283	0.974859
Ph1b	Wild type	Plant_1	Floret_4	47.09	4.0677	67.795	2.00103
Ph1b	Wild type	Plant_1	Floret_4	47.5	10.1171	168.618	4.97691
Ph1b	Wild type	Plant_1	Floret_4	47.9	11.1601	186.002	5.48999
Ph1b	Wild type	Plant_1	Floret_4	48.31	7.0924	118.207	3.48897
Ph1b	Wild type	Plant_1	Floret_4	48.72	13.1418	219.03	6.46485
Ph1b	Wild type	Plant_1	Floret_4	49.14	18.2525	304.208	8.97896
Ph1b	Wild type	Plant_1	Floret_4	49.56	14.1848	236.413	6.97794
Ph1b	Wild type	Plant_1	Floret_4	49.98	18.2525	304.208	8.97896
Ph1b	Wild type	Plant_1	Floret_4	50.41	9.0741	151.235	4.46383
Ph1b	Wild type	Plant_1	Floret_4	50.84	14.1848	236.413	6.97794
Ph1b	Wild type	Plant_1	Floret_4	51.27	13.1418	219.03	6.46485
Ph1b	Wild type	Plant_1	Floret_4	51.71	9.0741	151.235	4.46383
Ph1b	Wild type	Plant_1	Floret_4	52.15	13.1418	219.03	6.46485
Ph1b	Wild type	Plant_1	Floret_4	52.6	9.0741	151.235	4.46383
Ph1b	Wild type	Plant_1	Floret_4	53.05	3.0247	50.4117	1.48794
Ph1b	Wild type	Plant_1	Floret_4	53.5	4.0677	67.795	2.00103
Ph1b	Wild type	Plant_1	Floret_4	53.96	4.0677	67.795	2.00103
Ph1b	Wild type	Plant_1	Floret_4	54.42	1.01171	16.8618	0.497691
Ph1b	Wild type	Plant_1	Floret_4	54.88	1.01171	16.8618	0.497691
Ph1b	Wild type	Plant_1	Floret_4	55.35	0	0	0
Ph1b	Wild type	Plant_1	Floret_4	55.83	0	0	0
Ph1b	Wild type	Plant_1	Floret_4	56.3	0	0	0
Ph1b	Wild type	Plant_1	Floret_4	56.78	0	0	0
Ph1b	Wild type	Plant_1	Floret_4	57.27	0	0	0
Ph1b	Wild type	Plant_1	Floret_4	57.76	0	0	0
Ph1b	Wild type	Plant_1	Floret_4	58.25	0	0	0
Ph1b	Wild type	Plant_1	Floret_4	58.75	0	0	0
Ph1b	Wild type	Plant_1	Floret_4	59.25	0	0	0
Ph1b	Wild type	Plant_1	Floret_4	59.75	0	0	0
Ph1b	Wild type	Plant_1	Floret_4	60.26	0	0	0
Ph1b	Wild type	Plant_1	Floret_5	30.01	1.01495	16.9158	0.492657
Ph1b	Wild type	Plant_1	Floret_5	30.27	0	0	0
Ph1b	Wild type	Plant_1	Floret_5	30.52	1.01495	16.9158	0.492657
Ph1b	Wild type	Plant_1	Floret_5	30.78	1.01495	16.9158	0.492657
Ph1b	Wild type	Plant_1	Floret_5	31.05	0	0	0
Ph1b	Wild type	Plant_1	Floret_5	31.31	0	0	0
Ph1b	Wild type	Plant_1	Floret_5	31.58	1.01495	16.9158	0.492657
Ph1b	Wild type	Plant_1	Floret_5	31.85	1.01495	16.9158	0.492657
Ph1b	Wild type	Plant_1	Floret_5	32.12	1.01495	16.9158	0.492657
Ph1b	Wild type	Plant_1	Floret_5	32.4	1.01495	16.9158	0.492657
Ph1b	Wild type	Plant_1	Floret_5	32.67	0	0	0
Ph1b	Wild type	Plant_1	Floret_5	32.95	1.01495	16.9158	0.492657
Ph1b	Wild type	Plant_1	Floret_5	33.23	0	0	0
Ph1b	Wild type	Plant_1	Floret_5	33.52	0	0	0
Ph1b	Wild type	Plant_1	Floret_5	33.8	0	0	0
Ph1b	Wild type	Plant_1	Floret_5	34.09	1.01495	16.9158	0.492657
Ph1b	Wild type	Plant_1	Floret_5	34.38	0	0	0
Ph1b	Wild type	Plant_1	Floret_5	34.68	0	0	0
Ph1b	Wild type	Plant_1	Floret_5	34.97	0	0	0
Ph1b	Wild type	Plant_1	Floret_5	35.27	0	0	0
Ph1b	Wild type	Plant_1	Floret_5	35.57	0	0	0
Ph1b	Wild type	Plant_1	Floret_5	35.88	0	0	0
Ph1b	Wild type	Plant_1	Floret_5	36.18	0	0	0
Ph1b	Wild type	Plant_1	Floret_5	36.49	0	0	0
Ph1b	Wild type	Plant_1	Floret_5	36.8	0	0	0
Ph1b	Wild type	Plant_1	Floret_5	37.12	1.01495	16.9158	0.492657
Ph1b	Wild type	Plant_1	Floret_5	37.43	2.1065	35.1083	1.02249
Ph1b	Wild type	Plant_1	Floret_5	37.75	1.01495	16.9158	0.492657
Ph1b	Wild type	Plant_1	Floret_5	38.08	1.01495	16.9158	0.492657
Ph1b	Wild type	Plant_1	Floret_5	38.4	0	0	0
Ph1b	Wild type	Plant_1	Floret_5	38.73	1.01495	16.9158	0.492657
Ph1b	Wild type	Plant_1	Floret_5	39.06	1.01495	16.9158	0.492657
Ph1b	Wild type	Plant_1	Floret_5	39.39	1.01495	16.9158	0.492657
Ph1b	Wild type	Plant_1	Floret_5	39.73	1.01495	16.9158	0.492657
Ph1b	Wild type	Plant_1	Floret_5	40.07	0	0	0
Ph1b	Wild type	Plant_1	Floret_5	40.41	0	0	0
Ph1b	Wild type	Plant_1	Floret_5	40.76	1.01495	16.9158	0.492657
Ph1b	Wild type	Plant_1	Floret_5	41.1	0	0	0
Ph1b	Wild type	Plant_1	Floret_5	41.46	1.01495	16.9158	0.492657
Ph1b	Wild type	Plant_1	Floret_5	41.81	0	0	0
Ph1b	Wild type	Plant_1	Floret_5	42.17	0	0	0
Ph1b	Wild type	Plant_1	Floret_5	42.53	1.01495	16.9158	0.492657
Ph1b	Wild type	Plant_1	Floret_5	42.89	1.01495	16.9158	0.492657
Ph1b	Wild type	Plant_1	Floret_5	43.26	0	0	0
Ph1b	Wild type	Plant_1	Floret_5	43.63	0	0	0
Ph1b	Wild type	Plant_1	Floret_5	44	1.01495	16.9158	0.492657
Ph1b	Wild type	Plant_1	Floret_5	44.37	1.01495	16.9158	0.492657
Ph1b	Wild type	Plant_1	Floret_5	44.75	2.1065	35.1083	1.02249
Ph1b	Wild type	Plant_1	Floret_5	45.13	3.064	51.0667	1.48727
Ph1b	Wild type	Plant_1	Floret_5	45.52	2.1065	35.1083	1.02249
Ph1b	Wild type	Plant_1	Floret_5	45.91	2.1065	35.1083	1.02249
Ph1b	Wild type	Plant_1	Floret_5	46.3	1.01495	16.9158	0.492657
Ph1b	Wild type	Plant_1	Floret_5	46.7	4.0215	67.025	1.95204
Ph1b	Wild type	Plant_1	Floret_5	47.09	7.0855	118.092	3.4393
Ph1b	Wild type	Plant_1	Floret_5	47.5	6.128	102.133	2.97453
Ph1b	Wild type	Plant_1	Floret_5	47.9	11.2985	188.308	5.48429
Ph1b	Wild type	Plant_1	Floret_5	48.31	9.192	153.2	4.4618
Ph1b	Wild type	Plant_1	Floret_5	48.72	10.1495	169.158	4.92657
Ph1b	Wild type	Plant_1	Floret_5	49.14	9.192	153.2	4.4618
Ph1b	Wild type	Plant_1	Floret_5	49.56	13.2135	220.225	6.41383
Ph1b	Wild type	Plant_1	Floret_5	49.98	17.4265	290.442	8.45882
Ph1b	Wild type	Plant_1	Floret_5	50.41	18.384	306.4	8.92359
Ph1b	Wild type	Plant_1	Floret_5	50.84	13.2135	220.225	6.41383
Ph1b	Wild type	Plant_1	Floret_5	51.27	10.1495	169.158	4.92657
Ph1b	Wild type	Plant_1	Floret_5	51.71	7.0855	118.092	3.4393
Ph1b	Wild type	Plant_1	Floret_5	52.15	12.256	204.267	5.94906
Ph1b	Wild type	Plant_1	Floret_5	52.6	5.1705	86.175	2.50976
Ph1b	Wild type	Plant_1	Floret_5	53.05	4.0215	67.025	1.95204
Ph1b	Wild type	Plant_1	Floret_5	53.5	4.0215	67.025	1.95204
Ph1b	Wild type	Plant_1	Floret_5	53.96	4.0215	67.025	1.95204
Ph1b	Wild type	Plant_1	Floret_5	54.42	0	0	0
Ph1b	Wild type	Plant_1	Floret_5	54.88	1.01495	16.9158	0.492657
Ph1b	Wild type	Plant_1	Floret_5	55.35	2.1065	35.1083	1.02249
Ph1b	Wild type	Plant_1	Floret_5	55.83	0	0	0
Ph1b	Wild type	Plant_1	Floret_5	56.3	0	0	0
Ph1b	Wild type	Plant_1	Floret_5	56.78	1.01495	16.9158	0.492657
Ph1b	Wild type	Plant_1	Floret_5	57.27	1.01495	16.9158	0.492657
Ph1b	Wild type	Plant_1	Floret_5	57.76	0	0	0
Ph1b	Wild type	Plant_1	Floret_5	58.25	0	0	0
Ph1b	Wild type	Plant_1	Floret_5	58.75	0	0	0
Ph1b	Wild type	Plant_1	Floret_5	59.25	0	0	0
Ph1b	Wild type	Plant_1	Floret_5	59.75	0	0	0
Ph1b	Wild type	Plant_1	Floret_5	60.26	0	0	0
Ph1b	Wild type	Plant_2	Floret_1	30.01	2.04	34	1.06383
Ph1b	Wild type	Plant_2	Floret_1	30.27	0	0	0
Ph1b	Wild type	Plant_2	Floret_1	30.52	0	0	0
Ph1b	Wild type	Plant_2	Floret_1	30.78	0	0	0
Ph1b	Wild type	Plant_2	Floret_1	31.05	0	0	0
Ph1b	Wild type	Plant_2	Floret_1	31.31	0	0	0
Ph1b	Wild type	Plant_2	Floret_1	31.58	0	0	0
Ph1b	Wild type	Plant_2	Floret_1	31.85	0	0	0
Ph1b	Wild type	Plant_2	Floret_1	32.12	1.02	17	0.531915
Ph1b	Wild type	Plant_2	Floret_1	32.4	1.02	17	0.531915
Ph1b	Wild type	Plant_2	Floret_1	32.67	1.02	17	0.531915
Ph1b	Wild type	Plant_2	Floret_1	32.95	0	0	0
Ph1b	Wild type	Plant_2	Floret_1	33.23	0	0	0
Ph1b	Wild type	Plant_2	Floret_1	33.52	0	0	0
Ph1b	Wild type	Plant_2	Floret_1	33.8	1.02	17	0.531915
Ph1b	Wild type	Plant_2	Floret_1	34.09	1.02	17	0.531915
Ph1b	Wild type	Plant_2	Floret_1	34.38	0	0	0
Ph1b	Wild type	Plant_2	Floret_1	34.68	0	0	0
Ph1b	Wild type	Plant_2	Floret_1	34.97	1.02	17	0.531915
Ph1b	Wild type	Plant_2	Floret_1	35.27	0	0	0
Ph1b	Wild type	Plant_2	Floret_1	35.57	0	0	0
Ph1b	Wild type	Plant_2	Floret_1	35.88	0	0	0
Ph1b	Wild type	Plant_2	Floret_1	36.18	0	0	0
Ph1b	Wild type	Plant_2	Floret_1	36.49	0	0	0
Ph1b	Wild type	Plant_2	Floret_1	36.8	0	0	0
Ph1b	Wild type	Plant_2	Floret_1	37.12	0	0	0
Ph1b	Wild type	Plant_2	Floret_1	37.43	0	0	0
Ph1b	Wild type	Plant_2	Floret_1	37.75	1.02	17	0.531915
Ph1b	Wild type	Plant_2	Floret_1	38.08	1.02	17	0.531915
Ph1b	Wild type	Plant_2	Floret_1	38.4	2.04	34	1.06383
Ph1b	Wild type	Plant_2	Floret_1	38.73	1.02	17	0.531915
Ph1b	Wild type	Plant_2	Floret_1	39.06	0	0	0
Ph1b	Wild type	Plant_2	Floret_1	39.39	0	0	0
Ph1b	Wild type	Plant_2	Floret_1	39.73	0	0	0
Ph1b	Wild type	Plant_2	Floret_1	40.07	0	0	0
Ph1b	Wild type	Plant_2	Floret_1	40.41	4.08	68	2.12766
Ph1b	Wild type	Plant_2	Floret_1	40.76	0	0	0
Ph1b	Wild type	Plant_2	Floret_1	41.1	2.04	34	1.06383
Ph1b	Wild type	Plant_2	Floret_1	41.46	0	0	0
Ph1b	Wild type	Plant_2	Floret_1	41.81	0	0	0
Ph1b	Wild type	Plant_2	Floret_1	42.17	1.02	17	0.531915
Ph1b	Wild type	Plant_2	Floret_1	42.53	1.02	17	0.531915
Ph1b	Wild type	Plant_2	Floret_1	42.89	0	0	0
Ph1b	Wild type	Plant_2	Floret_1	43.26	1.02	17	0.531915
Ph1b	Wild type	Plant_2	Floret_1	43.63	1.02	17	0.531915
Ph1b	Wild type	Plant_2	Floret_1	44	2.04	34	1.06383
Ph1b	Wild type	Plant_2	Floret_1	44.37	1.02	17	0.531915
Ph1b	Wild type	Plant_2	Floret_1	44.75	0	0	0
Ph1b	Wild type	Plant_2	Floret_1	45.13	0	0	0
Ph1b	Wild type	Plant_2	Floret_1	45.52	0	0	0
Ph1b	Wild type	Plant_2	Floret_1	45.91	3.06	51	1.59574
Ph1b	Wild type	Plant_2	Floret_1	46.3	2.04	34	1.06383
Ph1b	Wild type	Plant_2	Floret_1	46.7	4.08	68	2.12766
Ph1b	Wild type	Plant_2	Floret_1	47.09	1.02	17	0.531915
Ph1b	Wild type	Plant_2	Floret_1	47.5	5.1	85	2.65957
Ph1b	Wild type	Plant_2	Floret_1	47.9	8.16	136	4.25532
Ph1b	Wild type	Plant_2	Floret_1	48.31	6.12	102	3.19149
Ph1b	Wild type	Plant_2	Floret_1	48.72	10.2	170	5.31915
Ph1b	Wild type	Plant_2	Floret_1	49.14	15.3	255	7.97872
Ph1b	Wild type	Plant_2	Floret_1	49.56	9.18	153	4.78723
Ph1b	Wild type	Plant_2	Floret_1	49.98	13.26	221	6.91489
Ph1b	Wild type	Plant_2	Floret_1	50.41	12.24	204	6.38298
Ph1b	Wild type	Plant_2	Floret_1	50.84	13.26	221	6.91489
Ph1b	Wild type	Plant_2	Floret_1	51.27	13.26	221	6.91489
Ph1b	Wild type	Plant_2	Floret_1	51.71	14.28	238	7.44681
Ph1b	Wild type	Plant_2	Floret_1	52.15	9.18	153	4.78723
Ph1b	Wild type	Plant_2	Floret_1	52.6	7.14	119	3.7234
Ph1b	Wild type	Plant_2	Floret_1	53.05	8.16	136	4.25532
Ph1b	Wild type	Plant_2	Floret_1	53.5	3.06	51	1.59574
Ph1b	Wild type	Plant_2	Floret_1	53.96	1.02	17	0.531915
Ph1b	Wild type	Plant_2	Floret_1	54.42	2.04	34	1.06383
Ph1b	Wild type	Plant_2	Floret_1	54.88	0	0	0
Ph1b	Wild type	Plant_2	Floret_1	55.35	2.04	34	1.06383
Ph1b	Wild type	Plant_2	Floret_1	55.83	1.02	17	0.531915
Ph1b	Wild type	Plant_2	Floret_1	56.3	1.02	17	0.531915
Ph1b	Wild type	Plant_2	Floret_1	56.78	0	0	0
Ph1b	Wild type	Plant_2	Floret_1	57.27	0	0	0
Ph1b	Wild type	Plant_2	Floret_1	57.76	0	0	0
Ph1b	Wild type	Plant_2	Floret_1	58.25	0	0	0
Ph1b	Wild type	Plant_2	Floret_1	58.75	0	0	0
Ph1b	Wild type	Plant_2	Floret_1	59.25	0	0	0
Ph1b	Wild type	Plant_2	Floret_1	59.75	0	0	0
Ph1b	Wild type	Plant_2	Floret_1	60.26	0	0	0
Ph1b	Wild type	Plant_2	Floret_2	30.01	0	0	0
Ph1b	Wild type	Plant_2	Floret_2	30.27	0	0	0
Ph1b	Wild type	Plant_2	Floret_2	30.52	0	0	0
Ph1b	Wild type	Plant_2	Floret_2	30.78	1.01992	16.9987	0.511659
Ph1b	Wild type	Plant_2	Floret_2	31.05	0	0	0
Ph1b	Wild type	Plant_2	Floret_2	31.31	0	0	0
Ph1b	Wild type	Plant_2	Floret_2	31.58	0	0	0
Ph1b	Wild type	Plant_2	Floret_2	31.85	0	0	0
Ph1b	Wild type	Plant_2	Floret_2	32.12	0	0	0
Ph1b	Wild type	Plant_2	Floret_2	32.4	0	0	0
Ph1b	Wild type	Plant_2	Floret_2	32.67	0	0	0
Ph1b	Wild type	Plant_2	Floret_2	32.95	2.0064	33.44	1.00654
Ph1b	Wild type	Plant_2	Floret_2	33.23	1.01992	16.9987	0.511659
Ph1b	Wild type	Plant_2	Floret_2	33.52	1.01992	16.9987	0.511659
Ph1b	Wild type	Plant_2	Floret_2	33.8	1.01992	16.9987	0.511659
Ph1b	Wild type	Plant_2	Floret_2	34.09	0	0	0
Ph1b	Wild type	Plant_2	Floret_2	34.38	0	0	0
Ph1b	Wild type	Plant_2	Floret_2	34.68	2.0064	33.44	1.00654
Ph1b	Wild type	Plant_2	Floret_2	34.97	1.01992	16.9987	0.511659
Ph1b	Wild type	Plant_2	Floret_2	35.27	0	0	0
Ph1b	Wild type	Plant_2	Floret_2	35.57	1.01992	16.9987	0.511659
Ph1b	Wild type	Plant_2	Floret_2	35.88	0	0	0
Ph1b	Wild type	Plant_2	Floret_2	36.18	1.01992	16.9987	0.511659
Ph1b	Wild type	Plant_2	Floret_2	36.49	0	0	0
Ph1b	Wild type	Plant_2	Floret_2	36.8	1.01992	16.9987	0.511659
Ph1b	Wild type	Plant_2	Floret_2	37.12	1.01992	16.9987	0.511659
Ph1b	Wild type	Plant_2	Floret_2	37.43	0	0	0
Ph1b	Wild type	Plant_2	Floret_2	37.75	0	0	0
Ph1b	Wild type	Plant_2	Floret_2	38.08	0	0	0
Ph1b	Wild type	Plant_2	Floret_2	38.4	1.01992	16.9987	0.511659
Ph1b	Wild type	Plant_2	Floret_2	38.73	2.0064	33.44	1.00654
Ph1b	Wild type	Plant_2	Floret_2	39.06	1.01992	16.9987	0.511659
Ph1b	Wild type	Plant_2	Floret_2	39.39	1.01992	16.9987	0.511659
Ph1b	Wild type	Plant_2	Floret_2	39.73	1.01992	16.9987	0.511659
Ph1b	Wild type	Plant_2	Floret_2	40.07	0	0	0
Ph1b	Wild type	Plant_2	Floret_2	40.41	0	0	0
Ph1b	Wild type	Plant_2	Floret_2	40.76	1.01992	16.9987	0.511659
Ph1b	Wild type	Plant_2	Floret_2	41.1	1.01992	16.9987	0.511659
Ph1b	Wild type	Plant_2	Floret_2	41.46	0	0	0
Ph1b	Wild type	Plant_2	Floret_2	41.81	1.01992	16.9987	0.511659
Ph1b	Wild type	Plant_2	Floret_2	42.17	1.01992	16.9987	0.511659
Ph1b	Wild type	Plant_2	Floret_2	42.53	0	0	0
Ph1b	Wild type	Plant_2	Floret_2	42.89	1.01992	16.9987	0.511659
Ph1b	Wild type	Plant_2	Floret_2	43.26	0	0	0
Ph1b	Wild type	Plant_2	Floret_2	43.63	0	0	0
Ph1b	Wild type	Plant_2	Floret_2	44	0	0	0
Ph1b	Wild type	Plant_2	Floret_2	44.37	0	0	0
Ph1b	Wild type	Plant_2	Floret_2	44.75	0	0	0
Ph1b	Wild type	Plant_2	Floret_2	45.13	1.01992	16.9987	0.511659
Ph1b	Wild type	Plant_2	Floret_2	45.52	0	0	0
Ph1b	Wild type	Plant_2	Floret_2	45.91	0	0	0
Ph1b	Wild type	Plant_2	Floret_2	46.3	0	0	0
Ph1b	Wild type	Plant_2	Floret_2	46.7	2.0064	33.44	1.00654
Ph1b	Wild type	Plant_2	Floret_2	47.09	1.01992	16.9987	0.511659
Ph1b	Wild type	Plant_2	Floret_2	47.5	2.0064	33.44	1.00654
Ph1b	Wild type	Plant_2	Floret_2	47.9	2.0064	33.44	1.00654
Ph1b	Wild type	Plant_2	Floret_2	48.31	5.016	83.6	2.51636
Ph1b	Wild type	Plant_2	Floret_2	48.72	8.1928	136.547	4.11005
Ph1b	Wild type	Plant_2	Floret_2	49.14	8.1928	136.547	4.11005
Ph1b	Wild type	Plant_2	Floret_2	49.56	13.2088	220.147	6.6264
Ph1b	Wild type	Plant_2	Floret_2	49.98	5.016	83.6	2.51636
Ph1b	Wild type	Plant_2	Floret_2	50.41	10.1992	169.987	5.11659
Ph1b	Wild type	Plant_2	Floret_2	50.84	15.2152	253.587	7.63295
Ph1b	Wild type	Plant_2	Floret_2	51.27	14.212	236.867	7.12968
Ph1b	Wild type	Plant_2	Floret_2	51.71	12.2056	203.427	6.12313
Ph1b	Wild type	Plant_2	Floret_2	52.15	20.3984	339.973	10.2332
Ph1b	Wild type	Plant_2	Floret_2	52.6	8.1928	136.547	4.11005
Ph1b	Wild type	Plant_2	Floret_2	53.05	18.392	306.533	9.22664
Ph1b	Wild type	Plant_2	Floret_2	53.5	9.196	153.267	4.61332
Ph1b	Wild type	Plant_2	Floret_2	53.96	7.1896	119.827	3.60678
Ph1b	Wild type	Plant_2	Floret_2	54.42	5.016	83.6	2.51636
Ph1b	Wild type	Plant_2	Floret_2	54.88	3.0096	50.16	1.50981
Ph1b	Wild type	Plant_2	Floret_2	55.35	2.0064	33.44	1.00654
Ph1b	Wild type	Plant_2	Floret_2	55.83	0	0	0
Ph1b	Wild type	Plant_2	Floret_2	56.3	1.01992	16.9987	0.511659
Ph1b	Wild type	Plant_2	Floret_2	56.78	1.01992	16.9987	0.511659
Ph1b	Wild type	Plant_2	Floret_2	57.27	0	0	0
Ph1b	Wild type	Plant_2	Floret_2	57.76	0	0	0
Ph1b	Wild type	Plant_2	Floret_2	58.25	0	0	0
Ph1b	Wild type	Plant_2	Floret_2	58.75	0	0	0
Ph1b	Wild type	Plant_2	Floret_2	59.25	0	0	0
Ph1b	Wild type	Plant_2	Floret_2	59.75	0	0	0
Ph1b	Wild type	Plant_2	Floret_2	60.26	0	0	0
Ph1b	Wild type	Plant_2	Floret_3	30.01	1.01931	16.9885	0.450683
Ph1b	Wild type	Plant_2	Floret_3	30.27	0	0	0
Ph1b	Wild type	Plant_2	Floret_3	30.52	0	0	0
Ph1b	Wild type	Plant_2	Floret_3	30.78	0	0	0
Ph1b	Wild type	Plant_2	Floret_3	31.05	1.01931	16.9885	0.450683
Ph1b	Wild type	Plant_2	Floret_3	31.31	0	0	0
Ph1b	Wild type	Plant_2	Floret_3	31.58	0	0	0
Ph1b	Wild type	Plant_2	Floret_3	31.85	0	0	0
Ph1b	Wild type	Plant_2	Floret_3	32.12	0	0	0
Ph1b	Wild type	Plant_2	Floret_3	32.4	0	0	0
Ph1b	Wild type	Plant_2	Floret_3	32.67	0	0	0
Ph1b	Wild type	Plant_2	Floret_3	32.95	0	0	0
Ph1b	Wild type	Plant_2	Floret_3	33.23	1.01931	16.9885	0.450683
Ph1b	Wild type	Plant_2	Floret_3	33.52	0	0	0
Ph1b	Wild type	Plant_2	Floret_3	33.8	0	0	0
Ph1b	Wild type	Plant_2	Floret_3	34.09	0	0	0
Ph1b	Wild type	Plant_2	Floret_3	34.38	0	0	0
Ph1b	Wild type	Plant_2	Floret_3	34.68	0	0	0
Ph1b	Wild type	Plant_2	Floret_3	34.97	1.01931	16.9885	0.450683
Ph1b	Wild type	Plant_2	Floret_3	35.27	2.0052	33.42	0.88659
Ph1b	Wild type	Plant_2	Floret_3	35.57	1.01931	16.9885	0.450683
Ph1b	Wild type	Plant_2	Floret_3	35.88	0	0	0
Ph1b	Wild type	Plant_2	Floret_3	36.18	0	0	0
Ph1b	Wild type	Plant_2	Floret_3	36.49	1.01931	16.9885	0.450683
Ph1b	Wild type	Plant_2	Floret_3	36.8	2.0052	33.42	0.88659
Ph1b	Wild type	Plant_2	Floret_3	37.12	1.01931	16.9885	0.450683
Ph1b	Wild type	Plant_2	Floret_3	37.43	0	0	0
Ph1b	Wild type	Plant_2	Floret_3	37.75	1.01931	16.9885	0.450683
Ph1b	Wild type	Plant_2	Floret_3	38.08	0	0	0
Ph1b	Wild type	Plant_2	Floret_3	38.4	2.0052	33.42	0.88659
Ph1b	Wild type	Plant_2	Floret_3	38.73	0	0	0
Ph1b	Wild type	Plant_2	Floret_3	39.06	2.0052	33.42	0.88659
Ph1b	Wild type	Plant_2	Floret_3	39.39	1.01931	16.9885	0.450683
Ph1b	Wild type	Plant_2	Floret_3	39.73	0	0	0
Ph1b	Wild type	Plant_2	Floret_3	40.07	0	0	0
Ph1b	Wild type	Plant_2	Floret_3	40.41	0	0	0
Ph1b	Wild type	Plant_2	Floret_3	40.76	1.01931	16.9885	0.450683
Ph1b	Wild type	Plant_2	Floret_3	41.1	0	0	0
Ph1b	Wild type	Plant_2	Floret_3	41.46	0	0	0
Ph1b	Wild type	Plant_2	Floret_3	41.81	1.01931	16.9885	0.450683
Ph1b	Wild type	Plant_2	Floret_3	42.17	0	0	0
Ph1b	Wild type	Plant_2	Floret_3	42.53	0	0	0
Ph1b	Wild type	Plant_2	Floret_3	42.89	0	0	0
Ph1b	Wild type	Plant_2	Floret_3	43.26	0	0	0
Ph1b	Wild type	Plant_2	Floret_3	43.63	0	0	0
Ph1b	Wild type	Plant_2	Floret_3	44	0	0	0
Ph1b	Wild type	Plant_2	Floret_3	44.37	0	0	0
Ph1b	Wild type	Plant_2	Floret_3	44.75	1.01931	16.9885	0.450683
Ph1b	Wild type	Plant_2	Floret_3	45.13	0	0	0
Ph1b	Wild type	Plant_2	Floret_3	45.52	2.0052	33.42	0.88659
Ph1b	Wild type	Plant_2	Floret_3	45.91	2.0052	33.42	0.88659
Ph1b	Wild type	Plant_2	Floret_3	46.3	0	0	0
Ph1b	Wild type	Plant_2	Floret_3	46.7	2.0052	33.42	0.88659
Ph1b	Wild type	Plant_2	Floret_3	47.09	3.0078	50.13	1.32989
Ph1b	Wild type	Plant_2	Floret_3	47.5	1.01931	16.9885	0.450683
Ph1b	Wild type	Plant_2	Floret_3	47.9	5.1801	86.335	2.29036
Ph1b	Wild type	Plant_2	Floret_3	48.31	6.1827	103.045	2.73365
Ph1b	Wild type	Plant_2	Floret_3	48.72	11.1957	186.595	4.95013
Ph1b	Wild type	Plant_2	Floret_3	49.14	14.3706	239.51	6.3539
Ph1b	Wild type	Plant_2	Floret_3	49.56	14.3706	239.51	6.3539
Ph1b	Wild type	Plant_2	Floret_3	49.98	12.3654	206.09	5.46731
Ph1b	Wild type	Plant_2	Floret_3	50.41	10.1931	169.885	4.50683
Ph1b	Wild type	Plant_2	Floret_3	50.84	16.3758	272.93	7.24049
Ph1b	Wild type	Plant_2	Floret_3	51.27	23.5611	392.685	10.4174
Ph1b	Wild type	Plant_2	Floret_3	51.71	13.368	222.8	5.9106
Ph1b	Wild type	Plant_2	Floret_3	52.15	19.5507	325.845	8.64426
Ph1b	Wild type	Plant_2	Floret_3	52.6	13.368	222.8	5.9106
Ph1b	Wild type	Plant_2	Floret_3	53.05	10.1931	169.885	4.50683
Ph1b	Wild type	Plant_2	Floret_3	53.5	9.1905	153.175	4.06354
Ph1b	Wild type	Plant_2	Floret_3	53.96	6.1827	103.045	2.73365
Ph1b	Wild type	Plant_2	Floret_3	54.42	4.1775	69.625	1.84706
Ph1b	Wild type	Plant_2	Floret_3	54.88	2.0052	33.42	0.88659
Ph1b	Wild type	Plant_2	Floret_3	55.35	2.0052	33.42	0.88659
Ph1b	Wild type	Plant_2	Floret_3	55.83	0	0	0
Ph1b	Wild type	Plant_2	Floret_3	56.3	1.01931	16.9885	0.450683
Ph1b	Wild type	Plant_2	Floret_3	56.78	0	0	0
Ph1b	Wild type	Plant_2	Floret_3	57.27	0	0	0
Ph1b	Wild type	Plant_2	Floret_3	57.76	0	0	0
Ph1b	Wild type	Plant_2	Floret_3	58.25	0	0	0
Ph1b	Wild type	Plant_2	Floret_3	58.75	0	0	0
Ph1b	Wild type	Plant_2	Floret_3	59.25	0	0	0
Ph1b	Wild type	Plant_2	Floret_3	59.75	1.01931	16.9885	0.450683
Ph1b	Wild type	Plant_2	Floret_3	60.26	0	0	0
Ph1b	Wild type	Plant_2	Floret_4	30.01	0	0	0
Ph1b	Wild type	Plant_2	Floret_4	30.27	1.02195	17.0325	0.496251
Ph1b	Wild type	Plant_2	Floret_4	30.52	0	0	0
Ph1b	Wild type	Plant_2	Floret_4	30.78	0	0	0
Ph1b	Wild type	Plant_2	Floret_4	31.05	1.02195	17.0325	0.496251
Ph1b	Wild type	Plant_2	Floret_4	31.31	1.02195	17.0325	0.496251
Ph1b	Wild type	Plant_2	Floret_4	31.58	2.02119	33.6865	0.981473
Ph1b	Wild type	Plant_2	Floret_4	31.85	2.02119	33.6865	0.981473
Ph1b	Wild type	Plant_2	Floret_4	32.12	0	0	0
Ph1b	Wild type	Plant_2	Floret_4	32.4	0	0	0
Ph1b	Wild type	Plant_2	Floret_4	32.67	1.02195	17.0325	0.496251
Ph1b	Wild type	Plant_2	Floret_4	32.95	0	0	0
Ph1b	Wild type	Plant_2	Floret_4	33.23	1.02195	17.0325	0.496251
Ph1b	Wild type	Plant_2	Floret_4	33.52	0	0	0
Ph1b	Wild type	Plant_2	Floret_4	33.8	0	0	0
Ph1b	Wild type	Plant_2	Floret_4	34.09	0	0	0
Ph1b	Wild type	Plant_2	Floret_4	34.38	1.02195	17.0325	0.496251
Ph1b	Wild type	Plant_2	Floret_4	34.68	1.02195	17.0325	0.496251
Ph1b	Wild type	Plant_2	Floret_4	34.97	2.02119	33.6865	0.981473
Ph1b	Wild type	Plant_2	Floret_4	35.27	0	0	0
Ph1b	Wild type	Plant_2	Floret_4	35.57	1.02195	17.0325	0.496251
Ph1b	Wild type	Plant_2	Floret_4	35.88	2.02119	33.6865	0.981473
Ph1b	Wild type	Plant_2	Floret_4	36.18	0	0	0
Ph1b	Wild type	Plant_2	Floret_4	36.49	0	0	0
Ph1b	Wild type	Plant_2	Floret_4	36.8	1.02195	17.0325	0.496251
Ph1b	Wild type	Plant_2	Floret_4	37.12	2.02119	33.6865	0.981473
Ph1b	Wild type	Plant_2	Floret_4	37.43	1.02195	17.0325	0.496251
Ph1b	Wild type	Plant_2	Floret_4	37.75	0	0	0
Ph1b	Wild type	Plant_2	Floret_4	38.08	1.02195	17.0325	0.496251
Ph1b	Wild type	Plant_2	Floret_4	38.4	0	0	0
Ph1b	Wild type	Plant_2	Floret_4	38.73	0	0	0
Ph1b	Wild type	Plant_2	Floret_4	39.06	2.02119	33.6865	0.981473
Ph1b	Wild type	Plant_2	Floret_4	39.39	0	0	0
Ph1b	Wild type	Plant_2	Floret_4	39.73	2.02119	33.6865	0.981473
Ph1b	Wild type	Plant_2	Floret_4	40.07	2.02119	33.6865	0.981473
Ph1b	Wild type	Plant_2	Floret_4	40.41	1.02195	17.0325	0.496251
Ph1b	Wild type	Plant_2	Floret_4	40.76	1.02195	17.0325	0.496251
Ph1b	Wild type	Plant_2	Floret_4	41.1	0	0	0
Ph1b	Wild type	Plant_2	Floret_4	41.46	1.02195	17.0325	0.496251
Ph1b	Wild type	Plant_2	Floret_4	41.81	0	0	0
Ph1b	Wild type	Plant_2	Floret_4	42.17	2.02119	33.6865	0.981473
Ph1b	Wild type	Plant_2	Floret_4	42.53	0	0	0
Ph1b	Wild type	Plant_2	Floret_4	42.89	0	0	0
Ph1b	Wild type	Plant_2	Floret_4	43.26	2.02119	33.6865	0.981473
Ph1b	Wild type	Plant_2	Floret_4	43.63	1.02195	17.0325	0.496251
Ph1b	Wild type	Plant_2	Floret_4	44	2.02119	33.6865	0.981473
Ph1b	Wild type	Plant_2	Floret_4	44.37	0	0	0
Ph1b	Wild type	Plant_2	Floret_4	44.75	1.02195	17.0325	0.496251
Ph1b	Wild type	Plant_2	Floret_4	45.13	1.02195	17.0325	0.496251
Ph1b	Wild type	Plant_2	Floret_4	45.52	1.02195	17.0325	0.496251
Ph1b	Wild type	Plant_2	Floret_4	45.91	1.02195	17.0325	0.496251
Ph1b	Wild type	Plant_2	Floret_4	46.3	1.02195	17.0325	0.496251
Ph1b	Wild type	Plant_2	Floret_4	46.7	4.0878	68.13	1.985
Ph1b	Wild type	Plant_2	Floret_4	47.09	2.02119	33.6865	0.981473
Ph1b	Wild type	Plant_2	Floret_4	47.5	4.0878	68.13	1.985
Ph1b	Wild type	Plant_2	Floret_4	47.9	4.9962	83.27	2.42611
Ph1b	Wild type	Plant_2	Floret_4	48.31	2.9523	49.205	1.43361
Ph1b	Wild type	Plant_2	Floret_4	48.72	9.084	151.4	4.41112
Ph1b	Wild type	Plant_2	Floret_4	49.14	4.9962	83.27	2.42611
Ph1b	Wild type	Plant_2	Floret_4	49.56	13.1718	219.53	6.39612
Ph1b	Wild type	Plant_2	Floret_4	49.98	7.0401	117.335	3.41861
Ph1b	Wild type	Plant_2	Floret_4	50.41	15.2157	253.595	7.38862
Ph1b	Wild type	Plant_2	Floret_4	50.84	15.2157	253.595	7.38862
Ph1b	Wild type	Plant_2	Floret_4	51.27	8.1756	136.26	3.97
Ph1b	Wild type	Plant_2	Floret_4	51.71	18.3951	306.585	8.93251
Ph1b	Wild type	Plant_2	Floret_4	52.15	12.2634	204.39	5.95501
Ph1b	Wild type	Plant_2	Floret_4	52.6	13.1718	219.53	6.39612
Ph1b	Wild type	Plant_2	Floret_4	53.05	12.2634	204.39	5.95501
Ph1b	Wild type	Plant_2	Floret_4	53.5	2.9523	49.205	1.43361
Ph1b	Wild type	Plant_2	Floret_4	53.96	6.1317	102.195	2.9775
Ph1b	Wild type	Plant_2	Floret_4	54.42	4.0878	68.13	1.985
Ph1b	Wild type	Plant_2	Floret_4	54.88	2.9523	49.205	1.43361
Ph1b	Wild type	Plant_2	Floret_4	55.35	0	0	0
Ph1b	Wild type	Plant_2	Floret_4	55.83	0	0	0
Ph1b	Wild type	Plant_2	Floret_4	56.3	0	0	0
Ph1b	Wild type	Plant_2	Floret_4	56.78	0	0	0
Ph1b	Wild type	Plant_2	Floret_4	57.27	0	0	0
Ph1b	Wild type	Plant_2	Floret_4	57.76	0	0	0
Ph1b	Wild type	Plant_2	Floret_4	58.25	0	0	0
Ph1b	Wild type	Plant_2	Floret_4	58.75	0	0	0
Ph1b	Wild type	Plant_2	Floret_4	59.25	0	0	0
Ph1b	Wild type	Plant_2	Floret_4	59.75	0	0	0
Ph1b	Wild type	Plant_2	Floret_4	60.26	0	0	0
Ph1b	Wild type	Plant_2	Floret_5	30.01	1.02096	17.016	0.446373
Ph1b	Wild type	Plant_2	Floret_5	30.27	0	0	0
Ph1b	Wild type	Plant_2	Floret_5	30.52	0	0	0
Ph1b	Wild type	Plant_2	Floret_5	30.78	0	0	0
Ph1b	Wild type	Plant_2	Floret_5	31.05	1.9852	33.0867	0.867948
Ph1b	Wild type	Plant_2	Floret_5	31.31	1.9852	33.0867	0.867948
Ph1b	Wild type	Plant_2	Floret_5	31.58	0	0	0
Ph1b	Wild type	Plant_2	Floret_5	31.85	0	0	0
Ph1b	Wild type	Plant_2	Floret_5	32.12	0	0	0
Ph1b	Wild type	Plant_2	Floret_5	32.4	0	0	0
Ph1b	Wild type	Plant_2	Floret_5	32.67	0	0	0
Ph1b	Wild type	Plant_2	Floret_5	32.95	1.02096	17.016	0.446373
Ph1b	Wild type	Plant_2	Floret_5	33.23	1.9852	33.0867	0.867948
Ph1b	Wild type	Plant_2	Floret_5	33.52	0	0	0
Ph1b	Wild type	Plant_2	Floret_5	33.8	0	0	0
Ph1b	Wild type	Plant_2	Floret_5	34.09	0	0	0
Ph1b	Wild type	Plant_2	Floret_5	34.38	0	0	0
Ph1b	Wild type	Plant_2	Floret_5	34.68	0	0	0
Ph1b	Wild type	Plant_2	Floret_5	34.97	0	0	0
Ph1b	Wild type	Plant_2	Floret_5	35.27	0	0	0
Ph1b	Wild type	Plant_2	Floret_5	35.57	1.02096	17.016	0.446373
Ph1b	Wild type	Plant_2	Floret_5	35.88	1.02096	17.016	0.446373
Ph1b	Wild type	Plant_2	Floret_5	36.18	1.9852	33.0867	0.867948
Ph1b	Wild type	Plant_2	Floret_5	36.49	1.02096	17.016	0.446373
Ph1b	Wild type	Plant_2	Floret_5	36.8	0	0	0
Ph1b	Wild type	Plant_2	Floret_5	37.12	0	0	0
Ph1b	Wild type	Plant_2	Floret_5	37.43	0	0	0
Ph1b	Wild type	Plant_2	Floret_5	37.75	1.9852	33.0867	0.867948
Ph1b	Wild type	Plant_2	Floret_5	38.08	1.02096	17.016	0.446373
Ph1b	Wild type	Plant_2	Floret_5	38.4	0	0	0
Ph1b	Wild type	Plant_2	Floret_5	38.73	0	0	0
Ph1b	Wild type	Plant_2	Floret_5	39.06	1.02096	17.016	0.446373
Ph1b	Wild type	Plant_2	Floret_5	39.39	0	0	0
Ph1b	Wild type	Plant_2	Floret_5	39.73	1.9852	33.0867	0.867948
Ph1b	Wild type	Plant_2	Floret_5	40.07	3.1196	51.9933	1.36392
Ph1b	Wild type	Plant_2	Floret_5	40.41	0	0	0
Ph1b	Wild type	Plant_2	Floret_5	40.76	1.9852	33.0867	0.867948
Ph1b	Wild type	Plant_2	Floret_5	41.1	3.1196	51.9933	1.36392
Ph1b	Wild type	Plant_2	Floret_5	41.46	0	0	0
Ph1b	Wild type	Plant_2	Floret_5	41.81	1.02096	17.016	0.446373
Ph1b	Wild type	Plant_2	Floret_5	42.17	1.02096	17.016	0.446373
Ph1b	Wild type	Plant_2	Floret_5	42.53	0	0	0
Ph1b	Wild type	Plant_2	Floret_5	42.89	0	0	0
Ph1b	Wild type	Plant_2	Floret_5	43.26	0	0	0
Ph1b	Wild type	Plant_2	Floret_5	43.63	1.9852	33.0867	0.867948
Ph1b	Wild type	Plant_2	Floret_5	44	1.02096	17.016	0.446373
Ph1b	Wild type	Plant_2	Floret_5	44.37	0	0	0
Ph1b	Wild type	Plant_2	Floret_5	44.75	1.9852	33.0867	0.867948
Ph1b	Wild type	Plant_2	Floret_5	45.13	1.9852	33.0867	0.867948
Ph1b	Wild type	Plant_2	Floret_5	45.52	1.02096	17.016	0.446373
Ph1b	Wild type	Plant_2	Floret_5	45.91	1.02096	17.016	0.446373
Ph1b	Wild type	Plant_2	Floret_5	46.3	0	0	0
Ph1b	Wild type	Plant_2	Floret_5	46.7	3.1196	51.9933	1.36392
Ph1b	Wild type	Plant_2	Floret_5	47.09	9.217	153.617	4.02976
Ph1b	Wild type	Plant_2	Floret_5	47.5	1.9852	33.0867	0.867948
Ph1b	Wild type	Plant_2	Floret_5	47.9	5.1048	85.08	2.23187
Ph1b	Wild type	Plant_2	Floret_5	48.31	7.09	118.167	3.09981
Ph1b	Wild type	Plant_2	Floret_5	48.72	5.1048	85.08	2.23187
Ph1b	Wild type	Plant_2	Floret_5	49.14	12.1948	203.247	5.33168
Ph1b	Wild type	Plant_2	Floret_5	49.56	15.3144	255.24	6.6956
Ph1b	Wild type	Plant_2	Floret_5	49.98	7.09	118.167	3.09981
Ph1b	Wild type	Plant_2	Floret_5	50.41	23.397	389.95	10.2294
Ph1b	Wild type	Plant_2	Floret_5	50.84	26.5166	441.943	11.5933
Ph1b	Wild type	Plant_2	Floret_5	51.27	18.2922	304.87	7.99752
Ph1b	Wild type	Plant_2	Floret_5	51.71	13.1874	219.79	5.76565
Ph1b	Wild type	Plant_2	Floret_5	52.15	14.3218	238.697	6.26162
Ph1b	Wild type	Plant_2	Floret_5	52.6	7.09	118.167	3.09981
Ph1b	Wild type	Plant_2	Floret_5	53.05	6.0974	101.623	2.66584
Ph1b	Wild type	Plant_2	Floret_5	53.5	4.1122	68.5367	1.79789
Ph1b	Wild type	Plant_2	Floret_5	53.96	6.0974	101.623	2.66584
Ph1b	Wild type	Plant_2	Floret_5	54.42	1.02096	17.016	0.446373
Ph1b	Wild type	Plant_2	Floret_5	54.88	1.02096	17.016	0.446373
Ph1b	Wild type	Plant_2	Floret_5	55.35	1.02096	17.016	0.446373
Ph1b	Wild type	Plant_2	Floret_5	55.83	1.9852	33.0867	0.867948
Ph1b	Wild type	Plant_2	Floret_5	56.3	0	0	0
Ph1b	Wild type	Plant_2	Floret_5	56.78	0	0	0
Ph1b	Wild type	Plant_2	Floret_5	57.27	0	0	0
Ph1b	Wild type	Plant_2	Floret_5	57.76	0	0	0
Ph1b	Wild type	Plant_2	Floret_5	58.25	0	0	0
Ph1b	Wild type	Plant_2	Floret_5	58.75	0	0	0
Ph1b	Wild type	Plant_2	Floret_5	59.25	0	0	0
Ph1b	Wild type	Plant_2	Floret_5	59.75	0	0	0
Ph1b	Wild type	Plant_2	Floret_5	60.26	0	0	0
Ph1b	Wild type	Plant_3	Floret_1	30.01	2.02104	33.684	1.20643
Ph1b	Wild type	Plant_3	Floret_1	30.27	2.02104	33.684	1.20643
Ph1b	Wild type	Plant_3	Floret_1	30.52	1.01052	16.842	0.603217
Ph1b	Wild type	Plant_3	Floret_1	30.78	0	0	0
Ph1b	Wild type	Plant_3	Floret_1	31.05	0	0	0
Ph1b	Wild type	Plant_3	Floret_1	31.31	2.02104	33.684	1.20643
Ph1b	Wild type	Plant_3	Floret_1	31.58	0	0	0
Ph1b	Wild type	Plant_3	Floret_1	31.85	0	0	0
Ph1b	Wild type	Plant_3	Floret_1	32.12	2.02104	33.684	1.20643
Ph1b	Wild type	Plant_3	Floret_1	32.4	2.02104	33.684	1.20643
Ph1b	Wild type	Plant_3	Floret_1	32.67	0	0	0
Ph1b	Wild type	Plant_3	Floret_1	32.95	2.02104	33.684	1.20643
Ph1b	Wild type	Plant_3	Floret_1	33.23	0	0	0
Ph1b	Wild type	Plant_3	Floret_1	33.52	0	0	0
Ph1b	Wild type	Plant_3	Floret_1	33.8	0	0	0
Ph1b	Wild type	Plant_3	Floret_1	34.09	1.01052	16.842	0.603217
Ph1b	Wild type	Plant_3	Floret_1	34.38	2.02104	33.684	1.20643
Ph1b	Wild type	Plant_3	Floret_1	34.68	0	0	0
Ph1b	Wild type	Plant_3	Floret_1	34.97	2.02104	33.684	1.20643
Ph1b	Wild type	Plant_3	Floret_1	35.27	0	0	0
Ph1b	Wild type	Plant_3	Floret_1	35.57	1.01052	16.842	0.603217
Ph1b	Wild type	Plant_3	Floret_1	35.88	0	0	0
Ph1b	Wild type	Plant_3	Floret_1	36.18	2.02104	33.684	1.20643
Ph1b	Wild type	Plant_3	Floret_1	36.49	2.02104	33.684	1.20643
Ph1b	Wild type	Plant_3	Floret_1	36.8	1.01052	16.842	0.603217
Ph1b	Wild type	Plant_3	Floret_1	37.12	0	0	0
Ph1b	Wild type	Plant_3	Floret_1	37.43	2.02104	33.684	1.20643
Ph1b	Wild type	Plant_3	Floret_1	37.75	0	0	0
Ph1b	Wild type	Plant_3	Floret_1	38.08	2.02104	33.684	1.20643
Ph1b	Wild type	Plant_3	Floret_1	38.4	1.01052	16.842	0.603217
Ph1b	Wild type	Plant_3	Floret_1	38.73	0	0	0
Ph1b	Wild type	Plant_3	Floret_1	39.06	1.01052	16.842	0.603217
Ph1b	Wild type	Plant_3	Floret_1	39.39	0	0	0
Ph1b	Wild type	Plant_3	Floret_1	39.73	0	0	0
Ph1b	Wild type	Plant_3	Floret_1	40.07	0	0	0
Ph1b	Wild type	Plant_3	Floret_1	40.41	2.02104	33.684	1.20643
Ph1b	Wild type	Plant_3	Floret_1	40.76	0	0	0
Ph1b	Wild type	Plant_3	Floret_1	41.1	0	0	0
Ph1b	Wild type	Plant_3	Floret_1	41.46	1.01052	16.842	0.603217
Ph1b	Wild type	Plant_3	Floret_1	41.81	0	0	0
Ph1b	Wild type	Plant_3	Floret_1	42.17	0	0	0
Ph1b	Wild type	Plant_3	Floret_1	42.53	2.02104	33.684	1.20643
Ph1b	Wild type	Plant_3	Floret_1	42.89	1.01052	16.842	0.603217
Ph1b	Wild type	Plant_3	Floret_1	43.26	1.01052	16.842	0.603217
Ph1b	Wild type	Plant_3	Floret_1	43.63	2.02104	33.684	1.20643
Ph1b	Wild type	Plant_3	Floret_1	44	1.01052	16.842	0.603217
Ph1b	Wild type	Plant_3	Floret_1	44.37	1.01052	16.842	0.603217
Ph1b	Wild type	Plant_3	Floret_1	44.75	1.01052	16.842	0.603217
Ph1b	Wild type	Plant_3	Floret_1	45.13	2.02104	33.684	1.20643
Ph1b	Wild type	Plant_3	Floret_1	45.52	3.9298	65.4967	2.34584
Ph1b	Wild type	Plant_3	Floret_1	45.91	5.0526	84.21	3.01609
Ph1b	Wild type	Plant_3	Floret_1	46.3	0	0	0
Ph1b	Wild type	Plant_3	Floret_1	46.7	1.01052	16.842	0.603217
Ph1b	Wild type	Plant_3	Floret_1	47.09	3.0877	51.4617	1.84316
Ph1b	Wild type	Plant_3	Floret_1	47.5	3.9298	65.4967	2.34584
Ph1b	Wild type	Plant_3	Floret_1	47.9	6.1754	102.923	3.68633
Ph1b	Wild type	Plant_3	Floret_1	48.31	6.1754	102.923	3.68633
Ph1b	Wild type	Plant_3	Floret_1	48.72	9.2631	154.385	5.52949
Ph1b	Wild type	Plant_3	Floret_1	49.14	9.2631	154.385	5.52949
Ph1b	Wild type	Plant_3	Floret_1	49.56	5.0526	84.21	3.01609
Ph1b	Wild type	Plant_3	Floret_1	49.98	11.228	187.133	6.70241
Ph1b	Wild type	Plant_3	Floret_1	50.41	11.228	187.133	6.70241
Ph1b	Wild type	Plant_3	Floret_1	50.84	8.1403	135.672	4.85925
Ph1b	Wild type	Plant_3	Floret_1	51.27	6.1754	102.923	3.68633
Ph1b	Wild type	Plant_3	Floret_1	51.71	12.0701	201.168	7.20509
Ph1b	Wild type	Plant_3	Floret_1	52.15	10.1052	168.42	6.03217
Ph1b	Wild type	Plant_3	Floret_1	52.6	1.01052	16.842	0.603217
Ph1b	Wild type	Plant_3	Floret_1	53.05	3.0877	51.4617	1.84316
Ph1b	Wild type	Plant_3	Floret_1	53.5	2.02104	33.684	1.20643
Ph1b	Wild type	Plant_3	Floret_1	53.96	1.01052	16.842	0.603217
Ph1b	Wild type	Plant_3	Floret_1	54.42	0	0	0
Ph1b	Wild type	Plant_3	Floret_1	54.88	1.01052	16.842	0.603217
Ph1b	Wild type	Plant_3	Floret_1	55.35	0	0	0
Ph1b	Wild type	Plant_3	Floret_1	55.83	1.01052	16.842	0.603217
Ph1b	Wild type	Plant_3	Floret_1	56.3	1.01052	16.842	0.603217
Ph1b	Wild type	Plant_3	Floret_1	56.78	1.01052	16.842	0.603217
Ph1b	Wild type	Plant_3	Floret_1	57.27	0	0	0
Ph1b	Wild type	Plant_3	Floret_1	57.76	0	0	0
Ph1b	Wild type	Plant_3	Floret_1	58.25	0	0	0
Ph1b	Wild type	Plant_3	Floret_1	58.75	0	0	0
Ph1b	Wild type	Plant_3	Floret_1	59.25	0	0	0
Ph1b	Wild type	Plant_3	Floret_1	59.75	0	0	0
Ph1b	Wild type	Plant_3	Floret_1	60.26	0	0	0
Ph1b	Wild type	Plant_3	Floret_2	30.01	1.01904	16.984	0.542005
Ph1b	Wild type	Plant_3	Floret_2	30.27	1.01904	16.984	0.542005
Ph1b	Wild type	Plant_3	Floret_2	30.52	0	0	0
Ph1b	Wild type	Plant_3	Floret_2	30.78	0	0	0
Ph1b	Wild type	Plant_3	Floret_2	31.05	0	0	0
Ph1b	Wild type	Plant_3	Floret_2	31.31	1.01904	16.984	0.542005
Ph1b	Wild type	Plant_3	Floret_2	31.58	1.01904	16.984	0.542005
Ph1b	Wild type	Plant_3	Floret_2	31.85	1.01904	16.984	0.542005
Ph1b	Wild type	Plant_3	Floret_2	32.12	1.01904	16.984	0.542005
Ph1b	Wild type	Plant_3	Floret_2	32.4	0	0	0
Ph1b	Wild type	Plant_3	Floret_2	32.67	3.0108	50.18	1.60138
Ph1b	Wild type	Plant_3	Floret_2	32.95	3.0108	50.18	1.60138
Ph1b	Wild type	Plant_3	Floret_2	33.23	1.01904	16.984	0.542005
Ph1b	Wild type	Plant_3	Floret_2	33.52	0	0	0
Ph1b	Wild type	Plant_3	Floret_2	33.8	0	0	0
Ph1b	Wild type	Plant_3	Floret_2	34.09	1.01904	16.984	0.542005
Ph1b	Wild type	Plant_3	Floret_2	34.38	0	0	0
Ph1b	Wild type	Plant_3	Floret_2	34.68	1.01904	16.984	0.542005
Ph1b	Wild type	Plant_3	Floret_2	34.97	0	0	0
Ph1b	Wild type	Plant_3	Floret_2	35.27	0	0	0
Ph1b	Wild type	Plant_3	Floret_2	35.57	0	0	0
Ph1b	Wild type	Plant_3	Floret_2	35.88	1.01904	16.984	0.542005
Ph1b	Wild type	Plant_3	Floret_2	36.18	0	0	0
Ph1b	Wild type	Plant_3	Floret_2	36.49	0	0	0
Ph1b	Wild type	Plant_3	Floret_2	36.8	0	0	0
Ph1b	Wild type	Plant_3	Floret_2	37.12	1.01904	16.984	0.542005
Ph1b	Wild type	Plant_3	Floret_2	37.43	0	0	0
Ph1b	Wild type	Plant_3	Floret_2	37.75	1.01904	16.984	0.542005
Ph1b	Wild type	Plant_3	Floret_2	38.08	1.01904	16.984	0.542005
Ph1b	Wild type	Plant_3	Floret_2	38.4	0	0	0
Ph1b	Wild type	Plant_3	Floret_2	38.73	1.01904	16.984	0.542005
Ph1b	Wild type	Plant_3	Floret_2	39.06	0	0	0
Ph1b	Wild type	Plant_3	Floret_2	39.39	1.01904	16.984	0.542005
Ph1b	Wild type	Plant_3	Floret_2	39.73	1.01904	16.984	0.542005
Ph1b	Wild type	Plant_3	Floret_2	40.07	1.01904	16.984	0.542005
Ph1b	Wild type	Plant_3	Floret_2	40.41	0	0	0
Ph1b	Wild type	Plant_3	Floret_2	40.76	1.01904	16.984	0.542005
Ph1b	Wild type	Plant_3	Floret_2	41.1	0	0	0
Ph1b	Wild type	Plant_3	Floret_2	41.46	0	0	0
Ph1b	Wild type	Plant_3	Floret_2	41.81	0	0	0
Ph1b	Wild type	Plant_3	Floret_2	42.17	0	0	0
Ph1b	Wild type	Plant_3	Floret_2	42.53	1.01904	16.984	0.542005
Ph1b	Wild type	Plant_3	Floret_2	42.89	2.03808	33.968	1.08401
Ph1b	Wild type	Plant_3	Floret_2	43.26	1.01904	16.984	0.542005
Ph1b	Wild type	Plant_3	Floret_2	43.63	0	0	0
Ph1b	Wild type	Plant_3	Floret_2	44	1.01904	16.984	0.542005
Ph1b	Wild type	Plant_3	Floret_2	44.37	0	0	0
Ph1b	Wild type	Plant_3	Floret_2	44.75	1.01904	16.984	0.542005
Ph1b	Wild type	Plant_3	Floret_2	45.13	1.01904	16.984	0.542005
Ph1b	Wild type	Plant_3	Floret_2	45.52	1.01904	16.984	0.542005
Ph1b	Wild type	Plant_3	Floret_2	45.91	1.01904	16.984	0.542005
Ph1b	Wild type	Plant_3	Floret_2	46.3	4.1688	69.48	2.21729
Ph1b	Wild type	Plant_3	Floret_2	46.7	1.01904	16.984	0.542005
Ph1b	Wild type	Plant_3	Floret_2	47.09	3.0108	50.18	1.60138
Ph1b	Wild type	Plant_3	Floret_2	47.5	3.0108	50.18	1.60138
Ph1b	Wild type	Plant_3	Floret_2	47.9	9.264	154.4	4.92732
Ph1b	Wild type	Plant_3	Floret_2	48.31	11.1168	185.28	5.91279
Ph1b	Wild type	Plant_3	Floret_2	48.72	11.1168	185.28	5.91279
Ph1b	Wild type	Plant_3	Floret_2	49.14	16.212	270.2	8.62281
Ph1b	Wild type	Plant_3	Floret_2	49.56	16.212	270.2	8.62281
Ph1b	Wild type	Plant_3	Floret_2	49.98	13.2012	220.02	7.02143
Ph1b	Wild type	Plant_3	Floret_2	50.41	10.1904	169.84	5.42005
Ph1b	Wild type	Plant_3	Floret_2	50.84	18.2964	304.94	9.73146
Ph1b	Wild type	Plant_3	Floret_2	51.27	7.1796	119.66	3.81867
Ph1b	Wild type	Plant_3	Floret_2	51.71	11.1168	185.28	5.91279
Ph1b	Wild type	Plant_3	Floret_2	52.15	8.106	135.1	4.31141
Ph1b	Wild type	Plant_3	Floret_2	52.6	2.03808	33.968	1.08401
Ph1b	Wild type	Plant_3	Floret_2	53.05	3.0108	50.18	1.60138
Ph1b	Wild type	Plant_3	Floret_2	53.5	4.1688	69.48	2.21729
Ph1b	Wild type	Plant_3	Floret_2	53.96	1.01904	16.984	0.542005
Ph1b	Wild type	Plant_3	Floret_2	54.42	1.01904	16.984	0.542005
Ph1b	Wild type	Plant_3	Floret_2	54.88	0	0	0
Ph1b	Wild type	Plant_3	Floret_2	55.35	0	0	0
Ph1b	Wild type	Plant_3	Floret_2	55.83	0	0	0
Ph1b	Wild type	Plant_3	Floret_2	56.3	0	0	0
Ph1b	Wild type	Plant_3	Floret_2	56.78	0	0	0
Ph1b	Wild type	Plant_3	Floret_2	57.27	0	0	0
Ph1b	Wild type	Plant_3	Floret_2	57.76	0	0	0
Ph1b	Wild type	Plant_3	Floret_2	58.25	0	0	0
Ph1b	Wild type	Plant_3	Floret_2	58.75	0	0	0
Ph1b	Wild type	Plant_3	Floret_2	59.25	0	0	0
Ph1b	Wild type	Plant_3	Floret_2	59.75	0	0	0
Ph1b	Wild type	Plant_3	Floret_2	60.26	0	0	0
Ph1b	Wild type	Plant_3	Floret_3	30.01	1.0143	16.905	0.559105
Ph1b	Wild type	Plant_3	Floret_3	30.27	2.0286	33.81	1.11821
Ph1b	Wild type	Plant_3	Floret_3	30.52	2.0286	33.81	1.11821
Ph1b	Wild type	Plant_3	Floret_3	30.78	2.898	48.3	1.59744
Ph1b	Wild type	Plant_3	Floret_3	31.05	0	0	0
Ph1b	Wild type	Plant_3	Floret_3	31.31	1.0143	16.905	0.559105
Ph1b	Wild type	Plant_3	Floret_3	31.58	1.0143	16.905	0.559105
Ph1b	Wild type	Plant_3	Floret_3	31.85	0	0	0
Ph1b	Wild type	Plant_3	Floret_3	32.12	0	0	0
Ph1b	Wild type	Plant_3	Floret_3	32.4	0	0	0
Ph1b	Wild type	Plant_3	Floret_3	32.67	1.0143	16.905	0.559105
Ph1b	Wild type	Plant_3	Floret_3	32.95	1.0143	16.905	0.559105
Ph1b	Wild type	Plant_3	Floret_3	33.23	0	0	0
Ph1b	Wild type	Plant_3	Floret_3	33.52	1.0143	16.905	0.559105
Ph1b	Wild type	Plant_3	Floret_3	33.8	1.0143	16.905	0.559105
Ph1b	Wild type	Plant_3	Floret_3	34.09	1.0143	16.905	0.559105
Ph1b	Wild type	Plant_3	Floret_3	34.38	1.0143	16.905	0.559105
Ph1b	Wild type	Plant_3	Floret_3	34.68	0	0	0
Ph1b	Wild type	Plant_3	Floret_3	34.97	1.0143	16.905	0.559105
Ph1b	Wild type	Plant_3	Floret_3	35.27	1.0143	16.905	0.559105
Ph1b	Wild type	Plant_3	Floret_3	35.57	0	0	0
Ph1b	Wild type	Plant_3	Floret_3	35.88	2.898	48.3	1.59744
Ph1b	Wild type	Plant_3	Floret_3	36.18	1.0143	16.905	0.559105
Ph1b	Wild type	Plant_3	Floret_3	36.49	0	0	0
Ph1b	Wild type	Plant_3	Floret_3	36.8	1.0143	16.905	0.559105
Ph1b	Wild type	Plant_3	Floret_3	37.12	2.0286	33.81	1.11821
Ph1b	Wild type	Plant_3	Floret_3	37.43	0	0	0
Ph1b	Wild type	Plant_3	Floret_3	37.75	2.898	48.3	1.59744
Ph1b	Wild type	Plant_3	Floret_3	38.08	2.0286	33.81	1.11821
Ph1b	Wild type	Plant_3	Floret_3	38.4	2.898	48.3	1.59744
Ph1b	Wild type	Plant_3	Floret_3	38.73	0	0	0
Ph1b	Wild type	Plant_3	Floret_3	39.06	2.0286	33.81	1.11821
Ph1b	Wild type	Plant_3	Floret_3	39.39	1.0143	16.905	0.559105
Ph1b	Wild type	Plant_3	Floret_3	39.73	1.0143	16.905	0.559105
Ph1b	Wild type	Plant_3	Floret_3	40.07	2.898	48.3	1.59744
Ph1b	Wild type	Plant_3	Floret_3	40.41	0	0	0
Ph1b	Wild type	Plant_3	Floret_3	40.76	2.0286	33.81	1.11821
Ph1b	Wild type	Plant_3	Floret_3	41.1	2.0286	33.81	1.11821
Ph1b	Wild type	Plant_3	Floret_3	41.46	2.0286	33.81	1.11821
Ph1b	Wild type	Plant_3	Floret_3	41.81	0	0	0
Ph1b	Wild type	Plant_3	Floret_3	42.17	1.0143	16.905	0.559105
Ph1b	Wild type	Plant_3	Floret_3	42.53	1.0143	16.905	0.559105
Ph1b	Wild type	Plant_3	Floret_3	42.89	2.898	48.3	1.59744
Ph1b	Wild type	Plant_3	Floret_3	43.26	0	0	0
Ph1b	Wild type	Plant_3	Floret_3	43.63	2.0286	33.81	1.11821
Ph1b	Wild type	Plant_3	Floret_3	44	2.0286	33.81	1.11821
Ph1b	Wild type	Plant_3	Floret_3	44.37	0	0	0
Ph1b	Wild type	Plant_3	Floret_3	44.75	2.0286	33.81	1.11821
Ph1b	Wild type	Plant_3	Floret_3	45.13	2.0286	33.81	1.11821
Ph1b	Wild type	Plant_3	Floret_3	45.52	4.9266	82.11	2.71565
Ph1b	Wild type	Plant_3	Floret_3	45.91	4.0572	67.62	2.23642
Ph1b	Wild type	Plant_3	Floret_3	46.3	8.1144	135.24	4.47284
Ph1b	Wild type	Plant_3	Floret_3	46.7	4.9266	82.11	2.71565
Ph1b	Wild type	Plant_3	Floret_3	47.09	6.9552	115.92	3.83387
Ph1b	Wild type	Plant_3	Floret_3	47.5	8.9838	149.73	4.95208
Ph1b	Wild type	Plant_3	Floret_3	47.9	14.2002	236.67	7.82748
Ph1b	Wild type	Plant_3	Floret_3	48.31	8.1144	135.24	4.47284
Ph1b	Wild type	Plant_3	Floret_3	48.72	12.1716	202.86	6.70927
Ph1b	Wild type	Plant_3	Floret_3	49.14	6.9552	115.92	3.83387
Ph1b	Wild type	Plant_3	Floret_3	49.56	13.041	217.35	7.1885
Ph1b	Wild type	Plant_3	Floret_3	49.98	11.0124	183.54	6.07029
Ph1b	Wild type	Plant_3	Floret_3	50.41	4.0572	67.62	2.23642
Ph1b	Wild type	Plant_3	Floret_3	50.84	4.9266	82.11	2.71565
Ph1b	Wild type	Plant_3	Floret_3	51.27	4.0572	67.62	2.23642
Ph1b	Wild type	Plant_3	Floret_3	51.71	2.898	48.3	1.59744
Ph1b	Wild type	Plant_3	Floret_3	52.15	1.0143	16.905	0.559105
Ph1b	Wild type	Plant_3	Floret_3	52.6	0	0	0
Ph1b	Wild type	Plant_3	Floret_3	53.05	1.0143	16.905	0.559105
Ph1b	Wild type	Plant_3	Floret_3	53.5	0	0	0
Ph1b	Wild type	Plant_3	Floret_3	53.96	0	0	0
Ph1b	Wild type	Plant_3	Floret_3	54.42	0	0	0
Ph1b	Wild type	Plant_3	Floret_3	54.88	0	0	0
Ph1b	Wild type	Plant_3	Floret_3	55.35	0	0	0
Ph1b	Wild type	Plant_3	Floret_3	55.83	0	0	0
Ph1b	Wild type	Plant_3	Floret_3	56.3	0	0	0
Ph1b	Wild type	Plant_3	Floret_3	56.78	1.0143	16.905	0.559105
Ph1b	Wild type	Plant_3	Floret_3	57.27	0	0	0
Ph1b	Wild type	Plant_3	Floret_3	57.76	0	0	0
Ph1b	Wild type	Plant_3	Floret_3	58.25	0	0	0
Ph1b	Wild type	Plant_3	Floret_3	58.75	0	0	0
Ph1b	Wild type	Plant_3	Floret_3	59.25	0	0	0
Ph1b	Wild type	Plant_3	Floret_3	59.75	0	0	0
Ph1b	Wild type	Plant_3	Floret_3	60.26	0	0	0
Ph1b	Wild type	Plant_3	Floret_4	30.01	0	0	0
Ph1b	Wild type	Plant_3	Floret_4	30.27	0	0	0
Ph1b	Wild type	Plant_3	Floret_4	30.52	0	0	0
Ph1b	Wild type	Plant_3	Floret_4	30.78	1.01516	16.9193	0.599854
Ph1b	Wild type	Plant_3	Floret_4	31.05	1.01516	16.9193	0.599854
Ph1b	Wild type	Plant_3	Floret_4	31.31	0	0	0
Ph1b	Wild type	Plant_3	Floret_4	31.58	0	0	0
Ph1b	Wild type	Plant_3	Floret_4	31.85	0	0	0
Ph1b	Wild type	Plant_3	Floret_4	32.12	0	0	0
Ph1b	Wild type	Plant_3	Floret_4	32.4	0	0	0
Ph1b	Wild type	Plant_3	Floret_4	32.67	0	0	0
Ph1b	Wild type	Plant_3	Floret_4	32.95	0	0	0
Ph1b	Wild type	Plant_3	Floret_4	33.23	0	0	0
Ph1b	Wild type	Plant_3	Floret_4	33.52	0	0	0
Ph1b	Wild type	Plant_3	Floret_4	33.8	0	0	0
Ph1b	Wild type	Plant_3	Floret_4	34.09	0	0	0
Ph1b	Wild type	Plant_3	Floret_4	34.38	0	0	0
Ph1b	Wild type	Plant_3	Floret_4	34.68	0	0	0
Ph1b	Wild type	Plant_3	Floret_4	34.97	0	0	0
Ph1b	Wild type	Plant_3	Floret_4	35.27	0	0	0
Ph1b	Wild type	Plant_3	Floret_4	35.57	0	0	0
Ph1b	Wild type	Plant_3	Floret_4	35.88	0	0	0
Ph1b	Wild type	Plant_3	Floret_4	36.18	0	0	0
Ph1b	Wild type	Plant_3	Floret_4	36.49	0	0	0
Ph1b	Wild type	Plant_3	Floret_4	36.8	0	0	0
Ph1b	Wild type	Plant_3	Floret_4	37.12	0	0	0
Ph1b	Wild type	Plant_3	Floret_4	37.43	0	0	0
Ph1b	Wild type	Plant_3	Floret_4	37.75	0	0	0
Ph1b	Wild type	Plant_3	Floret_4	38.08	1.01516	16.9193	0.599854
Ph1b	Wild type	Plant_3	Floret_4	38.4	0	0	0
Ph1b	Wild type	Plant_3	Floret_4	38.73	0	0	0
Ph1b	Wild type	Plant_3	Floret_4	39.06	0	0	0
Ph1b	Wild type	Plant_3	Floret_4	39.39	0	0	0
Ph1b	Wild type	Plant_3	Floret_4	39.73	1.01516	16.9193	0.599854
Ph1b	Wild type	Plant_3	Floret_4	40.07	0	0	0
Ph1b	Wild type	Plant_3	Floret_4	40.41	0	0	0
Ph1b	Wild type	Plant_3	Floret_4	40.76	0	0	0
Ph1b	Wild type	Plant_3	Floret_4	41.1	1.9808	33.0133	1.17045
Ph1b	Wild type	Plant_3	Floret_4	41.46	0	0	0
Ph1b	Wild type	Plant_3	Floret_4	41.81	0	0	0
Ph1b	Wild type	Plant_3	Floret_4	42.17	0	0	0
Ph1b	Wild type	Plant_3	Floret_4	42.53	3.095	51.5833	1.82882
Ph1b	Wild type	Plant_3	Floret_4	42.89	1.9808	33.0133	1.17045
Ph1b	Wild type	Plant_3	Floret_4	43.26	0	0	0
Ph1b	Wild type	Plant_3	Floret_4	43.63	3.095	51.5833	1.82882
Ph1b	Wild type	Plant_3	Floret_4	44	0	0	0
Ph1b	Wild type	Plant_3	Floret_4	44.37	0	0	0
Ph1b	Wild type	Plant_3	Floret_4	44.75	0	0	0
Ph1b	Wild type	Plant_3	Floret_4	45.13	1.9808	33.0133	1.17045
Ph1b	Wild type	Plant_3	Floret_4	45.52	4.0854	68.09	2.41405
Ph1b	Wild type	Plant_3	Floret_4	45.91	5.0758	84.5967	2.99927
Ph1b	Wild type	Plant_3	Floret_4	46.3	10.1516	169.193	5.99854
Ph1b	Wild type	Plant_3	Floret_4	46.7	3.095	51.5833	1.82882
Ph1b	Wild type	Plant_3	Floret_4	47.09	7.1804	119.673	4.24287
Ph1b	Wild type	Plant_3	Floret_4	47.5	7.1804	119.673	4.24287
Ph1b	Wild type	Plant_3	Floret_4	47.9	12.2562	204.27	7.24214
Ph1b	Wild type	Plant_3	Floret_4	48.31	14.237	237.283	8.41258
Ph1b	Wild type	Plant_3	Floret_4	48.72	16.3416	272.36	9.65618
Ph1b	Wild type	Plant_3	Floret_4	49.14	11.2658	187.763	6.65691
Ph1b	Wild type	Plant_3	Floret_4	49.56	9.1612	152.687	5.41331
Ph1b	Wild type	Plant_3	Floret_4	49.98	8.1708	136.18	4.82809
Ph1b	Wild type	Plant_3	Floret_4	50.41	11.2658	187.763	6.65691
Ph1b	Wild type	Plant_3	Floret_4	50.84	11.2658	187.763	6.65691
Ph1b	Wild type	Plant_3	Floret_4	51.27	6.0662	101.103	3.58449
Ph1b	Wild type	Plant_3	Floret_4	51.71	5.0758	84.5967	2.99927
Ph1b	Wild type	Plant_3	Floret_4	52.15	3.095	51.5833	1.82882
Ph1b	Wild type	Plant_3	Floret_4	52.6	5.0758	84.5967	2.99927
Ph1b	Wild type	Plant_3	Floret_4	53.05	0	0	0
Ph1b	Wild type	Plant_3	Floret_4	53.5	0	0	0
Ph1b	Wild type	Plant_3	Floret_4	53.96	1.9808	33.0133	1.17045
Ph1b	Wild type	Plant_3	Floret_4	54.42	0	0	0
Ph1b	Wild type	Plant_3	Floret_4	54.88	0	0	0
Ph1b	Wild type	Plant_3	Floret_4	55.35	1.01516	16.9193	0.599854
Ph1b	Wild type	Plant_3	Floret_4	55.83	0	0	0
Ph1b	Wild type	Plant_3	Floret_4	56.3	0	0	0
Ph1b	Wild type	Plant_3	Floret_4	56.78	0	0	0
Ph1b	Wild type	Plant_3	Floret_4	57.27	0	0	0
Ph1b	Wild type	Plant_3	Floret_4	57.76	0	0	0
Ph1b	Wild type	Plant_3	Floret_4	58.25	0	0	0
Ph1b	Wild type	Plant_3	Floret_4	58.75	0	0	0
Ph1b	Wild type	Plant_3	Floret_4	59.25	0	0	0
Ph1b	Wild type	Plant_3	Floret_4	59.75	0	0	0
Ph1b	Wild type	Plant_3	Floret_4	60.26	0	0	0
Ph1b	Wild type	Plant_3	Floret_5	30.01	0	0	0
Ph1b	Wild type	Plant_3	Floret_5	30.27	0	0	0
Ph1b	Wild type	Plant_3	Floret_5	30.52	0	0	0
Ph1b	Wild type	Plant_3	Floret_5	30.78	0	0	0
Ph1b	Wild type	Plant_3	Floret_5	31.05	0	0	0
Ph1b	Wild type	Plant_3	Floret_5	31.31	0	0	0
Ph1b	Wild type	Plant_3	Floret_5	31.58	0	0	0
Ph1b	Wild type	Plant_3	Floret_5	31.85	0	0	0
Ph1b	Wild type	Plant_3	Floret_5	32.12	1.0179	16.965	0.570222
Ph1b	Wild type	Plant_3	Floret_5	32.4	0	0	0
Ph1b	Wild type	Plant_3	Floret_5	32.67	0	0	0
Ph1b	Wild type	Plant_3	Floret_5	32.95	2.0735	34.5583	1.16156
Ph1b	Wild type	Plant_3	Floret_5	33.23	0	0	0
Ph1b	Wild type	Plant_3	Floret_5	33.52	0	0	0
Ph1b	Wild type	Plant_3	Floret_5	33.8	0	0	0
Ph1b	Wild type	Plant_3	Floret_5	34.09	0	0	0
Ph1b	Wild type	Plant_3	Floret_5	34.38	0	0	0
Ph1b	Wild type	Plant_3	Floret_5	34.68	0	0	0
Ph1b	Wild type	Plant_3	Floret_5	34.97	0	0	0
Ph1b	Wild type	Plant_3	Floret_5	35.27	0	0	0
Ph1b	Wild type	Plant_3	Floret_5	35.57	1.0179	16.965	0.570222
Ph1b	Wild type	Plant_3	Floret_5	35.88	1.0179	16.965	0.570222
Ph1b	Wild type	Plant_3	Floret_5	36.18	0	0	0
Ph1b	Wild type	Plant_3	Floret_5	36.49	1.0179	16.965	0.570222
Ph1b	Wild type	Plant_3	Floret_5	36.8	0	0	0
Ph1b	Wild type	Plant_3	Floret_5	37.12	0	0	0
Ph1b	Wild type	Plant_3	Floret_5	37.43	0	0	0
Ph1b	Wild type	Plant_3	Floret_5	37.75	1.0179	16.965	0.570222
Ph1b	Wild type	Plant_3	Floret_5	38.08	0	0	0
Ph1b	Wild type	Plant_3	Floret_5	38.4	1.0179	16.965	0.570222
Ph1b	Wild type	Plant_3	Floret_5	38.73	2.0735	34.5583	1.16156
Ph1b	Wild type	Plant_3	Floret_5	39.06	0	0	0
Ph1b	Wild type	Plant_3	Floret_5	39.39	1.0179	16.965	0.570222
Ph1b	Wild type	Plant_3	Floret_5	39.73	0	0	0
Ph1b	Wild type	Plant_3	Floret_5	40.07	2.0735	34.5583	1.16156
Ph1b	Wild type	Plant_3	Floret_5	40.41	0	0	0
Ph1b	Wild type	Plant_3	Floret_5	40.76	0	0	0
Ph1b	Wild type	Plant_3	Floret_5	41.1	0	0	0
Ph1b	Wild type	Plant_3	Floret_5	41.46	0	0	0
Ph1b	Wild type	Plant_3	Floret_5	41.81	1.0179	16.965	0.570222
Ph1b	Wild type	Plant_3	Floret_5	42.17	0	0	0
Ph1b	Wild type	Plant_3	Floret_5	42.53	1.0179	16.965	0.570222
Ph1b	Wild type	Plant_3	Floret_5	42.89	0	0	0
Ph1b	Wild type	Plant_3	Floret_5	43.26	0	0	0
Ph1b	Wild type	Plant_3	Floret_5	43.63	2.0735	34.5583	1.16156
Ph1b	Wild type	Plant_3	Floret_5	44	1.0179	16.965	0.570222
Ph1b	Wild type	Plant_3	Floret_5	44.37	2.0735	34.5583	1.16156
Ph1b	Wild type	Plant_3	Floret_5	44.75	2.0735	34.5583	1.16156
Ph1b	Wild type	Plant_3	Floret_5	45.13	0	0	0
Ph1b	Wild type	Plant_3	Floret_5	45.52	5.0895	84.825	2.85111
Ph1b	Wild type	Plant_3	Floret_5	45.91	5.0895	84.825	2.85111
Ph1b	Wild type	Plant_3	Floret_5	46.3	4.147	69.1167	2.32313
Ph1b	Wild type	Plant_3	Floret_5	46.7	5.0895	84.825	2.85111
Ph1b	Wild type	Plant_3	Floret_5	47.09	11.1215	185.358	6.2302
Ph1b	Wild type	Plant_3	Floret_5	47.5	5.0895	84.825	2.85111
Ph1b	Wild type	Plant_3	Floret_5	47.9	15.2685	254.475	8.55333
Ph1b	Wild type	Plant_3	Floret_5	48.31	13.195	219.917	7.39176
Ph1b	Wild type	Plant_3	Floret_5	48.72	12.2525	204.208	6.86378
Ph1b	Wild type	Plant_3	Floret_5	49.14	20.358	339.3	11.4044
Ph1b	Wild type	Plant_3	Floret_5	49.56	12.2525	204.208	6.86378
Ph1b	Wild type	Plant_3	Floret_5	49.98	7.163	119.383	4.01267
Ph1b	Wild type	Plant_3	Floret_5	50.41	7.163	119.383	4.01267
Ph1b	Wild type	Plant_3	Floret_5	50.84	8.1055	135.092	4.54065
Ph1b	Wild type	Plant_3	Floret_5	51.27	8.1055	135.092	4.54065
Ph1b	Wild type	Plant_3	Floret_5	51.71	3.016	50.2667	1.68955
Ph1b	Wild type	Plant_3	Floret_5	52.15	3.016	50.2667	1.68955
Ph1b	Wild type	Plant_3	Floret_5	52.6	4.147	69.1167	2.32313
Ph1b	Wild type	Plant_3	Floret_5	53.05	4.147	69.1167	2.32313
Ph1b	Wild type	Plant_3	Floret_5	53.5	2.0735	34.5583	1.16156
Ph1b	Wild type	Plant_3	Floret_5	53.96	0	0	0
Ph1b	Wild type	Plant_3	Floret_5	54.42	0	0	0
Ph1b	Wild type	Plant_3	Floret_5	54.88	0	0	0
Ph1b	Wild type	Plant_3	Floret_5	55.35	0	0	0
Ph1b	Wild type	Plant_3	Floret_5	55.83	0	0	0
Ph1b	Wild type	Plant_3	Floret_5	56.3	0	0	0
Ph1b	Wild type	Plant_3	Floret_5	56.78	0	0	0
Ph1b	Wild type	Plant_3	Floret_5	57.27	0	0	0
Ph1b	Wild type	Plant_3	Floret_5	57.76	0	0	0
Ph1b	Wild type	Plant_3	Floret_5	58.25	0	0	0
Ph1b	Wild type	Plant_3	Floret_5	58.75	0	0	0
Ph1b	Wild type	Plant_3	Floret_5	59.25	0	0	0
Ph1b	Wild type	Plant_3	Floret_5	59.75	0	0	0
Ph1b	Wild type	Plant_3	Floret_5	60.26	0	0	0
Ph1b	Wild type	Plant_4	Floret_1	30.01	2.0243	33.7383	1.06657
Ph1b	Wild type	Plant_4	Floret_1	30.27	0	0	0
Ph1b	Wild type	Plant_4	Floret_1	30.52	2.0243	33.7383	1.06657
Ph1b	Wild type	Plant_4	Floret_1	30.78	0	0	0
Ph1b	Wild type	Plant_4	Floret_1	31.05	2.0243	33.7383	1.06657
Ph1b	Wild type	Plant_4	Floret_1	31.31	1.01215	16.8692	0.533287
Ph1b	Wild type	Plant_4	Floret_1	31.58	0	0	0
Ph1b	Wild type	Plant_4	Floret_1	31.85	0	0	0
Ph1b	Wild type	Plant_4	Floret_1	32.12	0	0	0
Ph1b	Wild type	Plant_4	Floret_1	32.4	0	0	0
Ph1b	Wild type	Plant_4	Floret_1	32.67	1.01215	16.8692	0.533287
Ph1b	Wild type	Plant_4	Floret_1	32.95	0	0	0
Ph1b	Wild type	Plant_4	Floret_1	33.23	0	0	0
Ph1b	Wild type	Plant_4	Floret_1	33.52	1.01215	16.8692	0.533287
Ph1b	Wild type	Plant_4	Floret_1	33.8	0	0	0
Ph1b	Wild type	Plant_4	Floret_1	34.09	0	0	0
Ph1b	Wild type	Plant_4	Floret_1	34.38	0	0	0
Ph1b	Wild type	Plant_4	Floret_1	34.68	0	0	0
Ph1b	Wild type	Plant_4	Floret_1	34.97	0	0	0
Ph1b	Wild type	Plant_4	Floret_1	35.27	0	0	0
Ph1b	Wild type	Plant_4	Floret_1	35.57	0	0	0
Ph1b	Wild type	Plant_4	Floret_1	35.88	2.0243	33.7383	1.06657
Ph1b	Wild type	Plant_4	Floret_1	36.18	0	0	0
Ph1b	Wild type	Plant_4	Floret_1	36.49	2.0243	33.7383	1.06657
Ph1b	Wild type	Plant_4	Floret_1	36.8	1.01215	16.8692	0.533287
Ph1b	Wild type	Plant_4	Floret_1	37.12	1.01215	16.8692	0.533287
Ph1b	Wild type	Plant_4	Floret_1	37.43	1.01215	16.8692	0.533287
Ph1b	Wild type	Plant_4	Floret_1	37.75	1.01215	16.8692	0.533287
Ph1b	Wild type	Plant_4	Floret_1	38.08	0	0	0
Ph1b	Wild type	Plant_4	Floret_1	38.4	0	0	0
Ph1b	Wild type	Plant_4	Floret_1	38.73	1.01215	16.8692	0.533287
Ph1b	Wild type	Plant_4	Floret_1	39.06	0	0	0
Ph1b	Wild type	Plant_4	Floret_1	39.39	1.01215	16.8692	0.533287
Ph1b	Wild type	Plant_4	Floret_1	39.73	1.01215	16.8692	0.533287
Ph1b	Wild type	Plant_4	Floret_1	40.07	0	0	0
Ph1b	Wild type	Plant_4	Floret_1	40.41	1.01215	16.8692	0.533287
Ph1b	Wild type	Plant_4	Floret_1	40.76	2.0243	33.7383	1.06657
Ph1b	Wild type	Plant_4	Floret_1	41.1	1.01215	16.8692	0.533287
Ph1b	Wild type	Plant_4	Floret_1	41.46	1.01215	16.8692	0.533287
Ph1b	Wild type	Plant_4	Floret_1	41.81	2.0243	33.7383	1.06657
Ph1b	Wild type	Plant_4	Floret_1	42.17	1.01215	16.8692	0.533287
Ph1b	Wild type	Plant_4	Floret_1	42.53	0	0	0
Ph1b	Wild type	Plant_4	Floret_1	42.89	0	0	0
Ph1b	Wild type	Plant_4	Floret_1	43.26	0	0	0
Ph1b	Wild type	Plant_4	Floret_1	43.63	0	0	0
Ph1b	Wild type	Plant_4	Floret_1	44	0	0	0
Ph1b	Wild type	Plant_4	Floret_1	44.37	1.01215	16.8692	0.533287
Ph1b	Wild type	Plant_4	Floret_1	44.75	3.03645	50.6075	1.59986
Ph1b	Wild type	Plant_4	Floret_1	45.13	2.0243	33.7383	1.06657
Ph1b	Wild type	Plant_4	Floret_1	45.52	2.0243	33.7383	1.06657
Ph1b	Wild type	Plant_4	Floret_1	45.91	3.918	65.3	2.06434
Ph1b	Wild type	Plant_4	Floret_1	46.3	2.0243	33.7383	1.06657
Ph1b	Wild type	Plant_4	Floret_1	46.7	8.1625	136.042	4.30071
Ph1b	Wild type	Plant_4	Floret_1	47.09	5.224	87.0667	2.75245
Ph1b	Wild type	Plant_4	Floret_1	47.5	10.1215	168.692	5.33287
Ph1b	Wild type	Plant_4	Floret_1	47.9	8.1625	136.042	4.30071
Ph1b	Wild type	Plant_4	Floret_1	48.31	13.06	217.667	6.88113
Ph1b	Wild type	Plant_4	Floret_1	48.72	7.183	119.717	3.78462
Ph1b	Wild type	Plant_4	Floret_1	49.14	13.06	217.667	6.88113
Ph1b	Wild type	Plant_4	Floret_1	49.56	13.06	217.667	6.88113
Ph1b	Wild type	Plant_4	Floret_1	49.98	13.06	217.667	6.88113
Ph1b	Wild type	Plant_4	Floret_1	50.41	10.1215	168.692	5.33287
Ph1b	Wild type	Plant_4	Floret_1	50.84	9.142	152.367	4.81679
Ph1b	Wild type	Plant_4	Floret_1	51.27	5.224	87.0667	2.75245
Ph1b	Wild type	Plant_4	Floret_1	51.71	6.2035	103.392	3.26854
Ph1b	Wild type	Plant_4	Floret_1	52.15	8.1625	136.042	4.30071
Ph1b	Wild type	Plant_4	Floret_1	52.6	7.183	119.717	3.78462
Ph1b	Wild type	Plant_4	Floret_1	53.05	5.224	87.0667	2.75245
Ph1b	Wild type	Plant_4	Floret_1	53.5	3.03645	50.6075	1.59986
Ph1b	Wild type	Plant_4	Floret_1	53.96	0	0	0
Ph1b	Wild type	Plant_4	Floret_1	54.42	1.01215	16.8692	0.533287
Ph1b	Wild type	Plant_4	Floret_1	54.88	0	0	0
Ph1b	Wild type	Plant_4	Floret_1	55.35	0	0	0
Ph1b	Wild type	Plant_4	Floret_1	55.83	0	0	0
Ph1b	Wild type	Plant_4	Floret_1	56.3	1.01215	16.8692	0.533287
Ph1b	Wild type	Plant_4	Floret_1	56.78	0	0	0
Ph1b	Wild type	Plant_4	Floret_1	57.27	0	0	0
Ph1b	Wild type	Plant_4	Floret_1	57.76	0	0	0
Ph1b	Wild type	Plant_4	Floret_1	58.25	0	0	0
Ph1b	Wild type	Plant_4	Floret_1	58.75	0	0	0
Ph1b	Wild type	Plant_4	Floret_1	59.25	0	0	0
Ph1b	Wild type	Plant_4	Floret_1	59.75	0	0	0
Ph1b	Wild type	Plant_4	Floret_1	60.26	0	0	0
Ph1b	Wild type	Plant_4	Floret_2	30.01	1.02144	17.024	0.519818
Ph1b	Wild type	Plant_4	Floret_2	30.27	0	0	0
Ph1b	Wild type	Plant_4	Floret_2	30.52	0	0	0
Ph1b	Wild type	Plant_4	Floret_2	30.78	0	0	0
Ph1b	Wild type	Plant_4	Floret_2	31.05	0	0	0
Ph1b	Wild type	Plant_4	Floret_2	31.31	1.02144	17.024	0.519818
Ph1b	Wild type	Plant_4	Floret_2	31.58	0	0	0
Ph1b	Wild type	Plant_4	Floret_2	31.85	0	0	0
Ph1b	Wild type	Plant_4	Floret_2	32.12	0	0	0
Ph1b	Wild type	Plant_4	Floret_2	32.4	0	0	0
Ph1b	Wild type	Plant_4	Floret_2	32.67	0	0	0
Ph1b	Wild type	Plant_4	Floret_2	32.95	0	0	0
Ph1b	Wild type	Plant_4	Floret_2	33.23	0	0	0
Ph1b	Wild type	Plant_4	Floret_2	33.52	0	0	0
Ph1b	Wild type	Plant_4	Floret_2	33.8	0	0	0
Ph1b	Wild type	Plant_4	Floret_2	34.09	0	0	0
Ph1b	Wild type	Plant_4	Floret_2	34.38	0	0	0
Ph1b	Wild type	Plant_4	Floret_2	34.68	1.02144	17.024	0.519818
Ph1b	Wild type	Plant_4	Floret_2	34.97	1.02144	17.024	0.519818
Ph1b	Wild type	Plant_4	Floret_2	35.27	1.02144	17.024	0.519818
Ph1b	Wild type	Plant_4	Floret_2	35.57	0	0	0
Ph1b	Wild type	Plant_4	Floret_2	35.88	0	0	0
Ph1b	Wild type	Plant_4	Floret_2	36.18	0	0	0
Ph1b	Wild type	Plant_4	Floret_2	36.49	0	0	0
Ph1b	Wild type	Plant_4	Floret_2	36.8	0	0	0
Ph1b	Wild type	Plant_4	Floret_2	37.12	1.02144	17.024	0.519818
Ph1b	Wild type	Plant_4	Floret_2	37.43	0	0	0
Ph1b	Wild type	Plant_4	Floret_2	37.75	0	0	0
Ph1b	Wild type	Plant_4	Floret_2	38.08	0	0	0
Ph1b	Wild type	Plant_4	Floret_2	38.4	1.02144	17.024	0.519818
Ph1b	Wild type	Plant_4	Floret_2	38.73	0	0	0
Ph1b	Wild type	Plant_4	Floret_2	39.06	1.02144	17.024	0.519818
Ph1b	Wild type	Plant_4	Floret_2	39.39	0	0	0
Ph1b	Wild type	Plant_4	Floret_2	39.73	0	0	0
Ph1b	Wild type	Plant_4	Floret_2	40.07	2.04288	34.048	1.03964
Ph1b	Wild type	Plant_4	Floret_2	40.41	2.04288	34.048	1.03964
Ph1b	Wild type	Plant_4	Floret_2	40.76	0	0	0
Ph1b	Wild type	Plant_4	Floret_2	41.1	1.02144	17.024	0.519818
Ph1b	Wild type	Plant_4	Floret_2	41.46	2.9792	49.6533	1.51614
Ph1b	Wild type	Plant_4	Floret_2	41.81	2.9792	49.6533	1.51614
Ph1b	Wild type	Plant_4	Floret_2	42.17	2.9792	49.6533	1.51614
Ph1b	Wild type	Plant_4	Floret_2	42.53	0	0	0
Ph1b	Wild type	Plant_4	Floret_2	42.89	0	0	0
Ph1b	Wild type	Plant_4	Floret_2	43.26	2.04288	34.048	1.03964
Ph1b	Wild type	Plant_4	Floret_2	43.63	0	0	0
Ph1b	Wild type	Plant_4	Floret_2	44	4.0432	67.3867	2.05761
Ph1b	Wild type	Plant_4	Floret_2	44.37	1.02144	17.024	0.519818
Ph1b	Wild type	Plant_4	Floret_2	44.75	2.04288	34.048	1.03964
Ph1b	Wild type	Plant_4	Floret_2	45.13	0	0	0
Ph1b	Wild type	Plant_4	Floret_2	45.52	4.0432	67.3867	2.05761
Ph1b	Wild type	Plant_4	Floret_2	45.91	7.2352	120.587	3.68204
Ph1b	Wild type	Plant_4	Floret_2	46.3	1.02144	17.024	0.519818
Ph1b	Wild type	Plant_4	Floret_2	46.7	9.1504	152.507	4.6567
Ph1b	Wild type	Plant_4	Floret_2	47.09	10.2144	170.24	5.19818
Ph1b	Wild type	Plant_4	Floret_2	47.5	6.1712	102.853	3.14057
Ph1b	Wild type	Plant_4	Floret_2	47.9	10.2144	170.24	5.19818
Ph1b	Wild type	Plant_4	Floret_2	48.31	11.2784	187.973	5.73966
Ph1b	Wild type	Plant_4	Floret_2	48.72	15.3216	255.36	7.79727
Ph1b	Wild type	Plant_4	Floret_2	49.14	13.1936	219.893	6.71432
Ph1b	Wild type	Plant_4	Floret_2	49.56	10.2144	170.24	5.19818
Ph1b	Wild type	Plant_4	Floret_2	49.98	14.2576	237.627	7.25579
Ph1b	Wild type	Plant_4	Floret_2	50.41	9.1504	152.507	4.6567
Ph1b	Wild type	Plant_4	Floret_2	50.84	13.1936	219.893	6.71432
Ph1b	Wild type	Plant_4	Floret_2	51.27	11.2784	187.973	5.73966
Ph1b	Wild type	Plant_4	Floret_2	51.71	4.0432	67.3867	2.05761
Ph1b	Wild type	Plant_4	Floret_2	52.15	4.0432	67.3867	2.05761
Ph1b	Wild type	Plant_4	Floret_2	52.6	2.9792	49.6533	1.51614
Ph1b	Wild type	Plant_4	Floret_2	53.05	2.04288	34.048	1.03964
Ph1b	Wild type	Plant_4	Floret_2	53.5	4.0432	67.3867	2.05761
Ph1b	Wild type	Plant_4	Floret_2	53.96	0	0	0
Ph1b	Wild type	Plant_4	Floret_2	54.42	1.02144	17.024	0.519818
Ph1b	Wild type	Plant_4	Floret_2	54.88	1.02144	17.024	0.519818
Ph1b	Wild type	Plant_4	Floret_2	55.35	0	0	0
Ph1b	Wild type	Plant_4	Floret_2	55.83	0	0	0
Ph1b	Wild type	Plant_4	Floret_2	56.3	0	0	0
Ph1b	Wild type	Plant_4	Floret_2	56.78	0	0	0
Ph1b	Wild type	Plant_4	Floret_2	57.27	0	0	0
Ph1b	Wild type	Plant_4	Floret_2	57.76	0	0	0
Ph1b	Wild type	Plant_4	Floret_2	58.25	0	0	0
Ph1b	Wild type	Plant_4	Floret_2	58.75	0	0	0
Ph1b	Wild type	Plant_4	Floret_2	59.25	0	0	0
Ph1b	Wild type	Plant_4	Floret_2	59.75	0	0	0
Ph1b	Wild type	Plant_4	Floret_2	60.26	0	0	0
Ph1b	Wild type	Plant_4	Floret_3	30.01	0	0	0
Ph1b	Wild type	Plant_4	Floret_3	30.27	1.02978	17.163	0.544355
Ph1b	Wild type	Plant_4	Floret_3	30.52	1.02978	17.163	0.544355
Ph1b	Wild type	Plant_4	Floret_3	30.78	0	0	0
Ph1b	Wild type	Plant_4	Floret_3	31.05	0	0	0
Ph1b	Wild type	Plant_4	Floret_3	31.31	0	0	0
Ph1b	Wild type	Plant_4	Floret_3	31.58	2.02142	33.6903	1.06855
Ph1b	Wild type	Plant_4	Floret_3	31.85	0	0	0
Ph1b	Wild type	Plant_4	Floret_3	32.12	1.02978	17.163	0.544355
Ph1b	Wild type	Plant_4	Floret_3	32.4	1.02978	17.163	0.544355
Ph1b	Wild type	Plant_4	Floret_3	32.67	1.02978	17.163	0.544355
Ph1b	Wild type	Plant_4	Floret_3	32.95	1.02978	17.163	0.544355
Ph1b	Wild type	Plant_4	Floret_3	33.23	0	0	0
Ph1b	Wild type	Plant_4	Floret_3	33.52	2.02142	33.6903	1.06855
Ph1b	Wild type	Plant_4	Floret_3	33.8	4.1954	69.9233	2.21774
Ph1b	Wild type	Plant_4	Floret_3	34.09	1.02978	17.163	0.544355
Ph1b	Wild type	Plant_4	Floret_3	34.38	1.02978	17.163	0.544355
Ph1b	Wild type	Plant_4	Floret_3	34.68	0	0	0
Ph1b	Wild type	Plant_4	Floret_3	34.97	2.02142	33.6903	1.06855
Ph1b	Wild type	Plant_4	Floret_3	35.27	0	0	0
Ph1b	Wild type	Plant_4	Floret_3	35.57	1.02978	17.163	0.544355
Ph1b	Wild type	Plant_4	Floret_3	35.88	1.02978	17.163	0.544355
Ph1b	Wild type	Plant_4	Floret_3	36.18	2.02142	33.6903	1.06855
Ph1b	Wild type	Plant_4	Floret_3	36.49	2.02142	33.6903	1.06855
Ph1b	Wild type	Plant_4	Floret_3	36.8	0	0	0
Ph1b	Wild type	Plant_4	Floret_3	37.12	1.02978	17.163	0.544355
Ph1b	Wild type	Plant_4	Floret_3	37.43	2.02142	33.6903	1.06855
Ph1b	Wild type	Plant_4	Floret_3	37.75	2.02142	33.6903	1.06855
Ph1b	Wild type	Plant_4	Floret_3	38.08	3.0512	50.8533	1.6129
Ph1b	Wild type	Plant_4	Floret_3	38.4	1.02978	17.163	0.544355
Ph1b	Wild type	Plant_4	Floret_3	38.73	2.02142	33.6903	1.06855
Ph1b	Wild type	Plant_4	Floret_3	39.06	3.0512	50.8533	1.6129
Ph1b	Wild type	Plant_4	Floret_3	39.39	4.1954	69.9233	2.21774
Ph1b	Wild type	Plant_4	Floret_3	39.73	2.02142	33.6903	1.06855
Ph1b	Wild type	Plant_4	Floret_3	40.07	1.02978	17.163	0.544355
Ph1b	Wild type	Plant_4	Floret_3	40.41	0	0	0
Ph1b	Wild type	Plant_4	Floret_3	40.76	0	0	0
Ph1b	Wild type	Plant_4	Floret_3	41.1	0	0	0
Ph1b	Wild type	Plant_4	Floret_3	41.46	0	0	0
Ph1b	Wild type	Plant_4	Floret_3	41.81	1.02978	17.163	0.544355
Ph1b	Wild type	Plant_4	Floret_3	42.17	2.02142	33.6903	1.06855
Ph1b	Wild type	Plant_4	Floret_3	42.53	0	0	0
Ph1b	Wild type	Plant_4	Floret_3	42.89	1.02978	17.163	0.544355
Ph1b	Wild type	Plant_4	Floret_3	43.26	1.02978	17.163	0.544355
Ph1b	Wild type	Plant_4	Floret_3	43.63	1.02978	17.163	0.544355
Ph1b	Wild type	Plant_4	Floret_3	44	1.02978	17.163	0.544355
Ph1b	Wild type	Plant_4	Floret_3	44.37	1.02978	17.163	0.544355
Ph1b	Wild type	Plant_4	Floret_3	44.75	0	0	0
Ph1b	Wild type	Plant_4	Floret_3	45.13	1.02978	17.163	0.544355
Ph1b	Wild type	Plant_4	Floret_3	45.52	2.02142	33.6903	1.06855
Ph1b	Wild type	Plant_4	Floret_3	45.91	3.0512	50.8533	1.6129
Ph1b	Wild type	Plant_4	Floret_3	46.3	4.9582	82.6367	2.62097
Ph1b	Wild type	Plant_4	Floret_3	46.7	4.9582	82.6367	2.62097
Ph1b	Wild type	Plant_4	Floret_3	47.09	4.1954	69.9233	2.21774
Ph1b	Wild type	Plant_4	Floret_3	47.5	4.9582	82.6367	2.62097
Ph1b	Wild type	Plant_4	Floret_3	47.9	11.0606	184.343	5.84677
Ph1b	Wild type	Plant_4	Floret_3	48.31	10.2978	171.63	5.44355
Ph1b	Wild type	Plant_4	Floret_3	48.72	11.0606	184.343	5.84677
Ph1b	Wild type	Plant_4	Floret_3	49.14	12.2048	203.413	6.45161
Ph1b	Wild type	Plant_4	Floret_3	49.56	4.9582	82.6367	2.62097
Ph1b	Wild type	Plant_4	Floret_3	49.98	9.1536	152.56	4.83871
Ph1b	Wild type	Plant_4	Floret_3	50.41	11.0606	184.343	5.84677
Ph1b	Wild type	Plant_4	Floret_3	50.84	4.9582	82.6367	2.62097
Ph1b	Wild type	Plant_4	Floret_3	51.27	7.2466	120.777	3.83065
Ph1b	Wild type	Plant_4	Floret_3	51.71	7.2466	120.777	3.83065
Ph1b	Wild type	Plant_4	Floret_3	52.15	4.1954	69.9233	2.21774
Ph1b	Wild type	Plant_4	Floret_3	52.6	3.0512	50.8533	1.6129
Ph1b	Wild type	Plant_4	Floret_3	53.05	4.9582	82.6367	2.62097
Ph1b	Wild type	Plant_4	Floret_3	53.5	4.1954	69.9233	2.21774
Ph1b	Wild type	Plant_4	Floret_3	53.96	1.02978	17.163	0.544355
Ph1b	Wild type	Plant_4	Floret_3	54.42	2.02142	33.6903	1.06855
Ph1b	Wild type	Plant_4	Floret_3	54.88	1.02978	17.163	0.544355
Ph1b	Wild type	Plant_4	Floret_3	55.35	0	0	0
Ph1b	Wild type	Plant_4	Floret_3	55.83	0	0	0
Ph1b	Wild type	Plant_4	Floret_3	56.3	0	0	0
Ph1b	Wild type	Plant_4	Floret_3	56.78	0	0	0
Ph1b	Wild type	Plant_4	Floret_3	57.27	0	0	0
Ph1b	Wild type	Plant_4	Floret_3	57.76	0	0	0
Ph1b	Wild type	Plant_4	Floret_3	58.25	0	0	0
Ph1b	Wild type	Plant_4	Floret_3	58.75	0	0	0
Ph1b	Wild type	Plant_4	Floret_3	59.25	0	0	0
Ph1b	Wild type	Plant_4	Floret_3	59.75	0	0	0
Ph1b	Wild type	Plant_4	Floret_3	60.26	0	0	0
Ph1b	Wild type	Plant_4	Floret_4	30.01	0	0	0
Ph1b	Wild type	Plant_4	Floret_4	30.27	1.005	16.75	0.613497
Ph1b	Wild type	Plant_4	Floret_4	30.52	0	0	0
Ph1b	Wild type	Plant_4	Floret_4	30.78	3.015	50.25	1.84049
Ph1b	Wild type	Plant_4	Floret_4	31.05	0	0	0
Ph1b	Wild type	Plant_4	Floret_4	31.31	2.01	33.5	1.22699
Ph1b	Wild type	Plant_4	Floret_4	31.58	1.005	16.75	0.613497
Ph1b	Wild type	Plant_4	Floret_4	31.85	0	0	0
Ph1b	Wild type	Plant_4	Floret_4	32.12	0	0	0
Ph1b	Wild type	Plant_4	Floret_4	32.4	0	0	0
Ph1b	Wild type	Plant_4	Floret_4	32.67	1.005	16.75	0.613497
Ph1b	Wild type	Plant_4	Floret_4	32.95	0	0	0
Ph1b	Wild type	Plant_4	Floret_4	33.23	0	0	0
Ph1b	Wild type	Plant_4	Floret_4	33.52	0	0	0
Ph1b	Wild type	Plant_4	Floret_4	33.8	0	0	0
Ph1b	Wild type	Plant_4	Floret_4	34.09	0	0	0
Ph1b	Wild type	Plant_4	Floret_4	34.38	1.005	16.75	0.613497
Ph1b	Wild type	Plant_4	Floret_4	34.68	0	0	0
Ph1b	Wild type	Plant_4	Floret_4	34.97	0	0	0
Ph1b	Wild type	Plant_4	Floret_4	35.27	0	0	0
Ph1b	Wild type	Plant_4	Floret_4	35.57	0	0	0
Ph1b	Wild type	Plant_4	Floret_4	35.88	0	0	0
Ph1b	Wild type	Plant_4	Floret_4	36.18	1.005	16.75	0.613497
Ph1b	Wild type	Plant_4	Floret_4	36.49	0	0	0
Ph1b	Wild type	Plant_4	Floret_4	36.8	0	0	0
Ph1b	Wild type	Plant_4	Floret_4	37.12	0	0	0
Ph1b	Wild type	Plant_4	Floret_4	37.43	2.01	33.5	1.22699
Ph1b	Wild type	Plant_4	Floret_4	37.75	0	0	0
Ph1b	Wild type	Plant_4	Floret_4	38.08	0	0	0
Ph1b	Wild type	Plant_4	Floret_4	38.4	1.005	16.75	0.613497
Ph1b	Wild type	Plant_4	Floret_4	38.73	0	0	0
Ph1b	Wild type	Plant_4	Floret_4	39.06	0	0	0
Ph1b	Wild type	Plant_4	Floret_4	39.39	2.01	33.5	1.22699
Ph1b	Wild type	Plant_4	Floret_4	39.73	0	0	0
Ph1b	Wild type	Plant_4	Floret_4	40.07	1.005	16.75	0.613497
Ph1b	Wild type	Plant_4	Floret_4	40.41	0	0	0
Ph1b	Wild type	Plant_4	Floret_4	40.76	2.01	33.5	1.22699
Ph1b	Wild type	Plant_4	Floret_4	41.1	3.015	50.25	1.84049
Ph1b	Wild type	Plant_4	Floret_4	41.46	0	0	0
Ph1b	Wild type	Plant_4	Floret_4	41.81	1.005	16.75	0.613497
Ph1b	Wild type	Plant_4	Floret_4	42.17	0	0	0
Ph1b	Wild type	Plant_4	Floret_4	42.53	0	0	0
Ph1b	Wild type	Plant_4	Floret_4	42.89	0	0	0
Ph1b	Wild type	Plant_4	Floret_4	43.26	2.01	33.5	1.22699
Ph1b	Wild type	Plant_4	Floret_4	43.63	1.005	16.75	0.613497
Ph1b	Wild type	Plant_4	Floret_4	44	4.02	67	2.45399
Ph1b	Wild type	Plant_4	Floret_4	44.37	1.005	16.75	0.613497
Ph1b	Wild type	Plant_4	Floret_4	44.75	0	0	0
Ph1b	Wild type	Plant_4	Floret_4	45.13	3.015	50.25	1.84049
Ph1b	Wild type	Plant_4	Floret_4	45.52	7.035	117.25	4.29448
Ph1b	Wild type	Plant_4	Floret_4	45.91	6.03	100.5	3.68098
Ph1b	Wild type	Plant_4	Floret_4	46.3	2.01	33.5	1.22699
Ph1b	Wild type	Plant_4	Floret_4	46.7	3.015	50.25	1.84049
Ph1b	Wild type	Plant_4	Floret_4	47.09	6.03	100.5	3.68098
Ph1b	Wild type	Plant_4	Floret_4	47.5	8.04	134	4.90798
Ph1b	Wild type	Plant_4	Floret_4	47.9	11.055	184.25	6.74847
Ph1b	Wild type	Plant_4	Floret_4	48.31	13.065	217.75	7.97546
Ph1b	Wild type	Plant_4	Floret_4	48.72	7.035	117.25	4.29448
Ph1b	Wild type	Plant_4	Floret_4	49.14	13.065	217.75	7.97546
Ph1b	Wild type	Plant_4	Floret_4	49.56	9.045	150.75	5.52147
Ph1b	Wild type	Plant_4	Floret_4	49.98	9.045	150.75	5.52147
Ph1b	Wild type	Plant_4	Floret_4	50.41	13.065	217.75	7.97546
Ph1b	Wild type	Plant_4	Floret_4	50.84	6.03	100.5	3.68098
Ph1b	Wild type	Plant_4	Floret_4	51.27	6.03	100.5	3.68098
Ph1b	Wild type	Plant_4	Floret_4	51.71	2.01	33.5	1.22699
Ph1b	Wild type	Plant_4	Floret_4	52.15	3.015	50.25	1.84049
Ph1b	Wild type	Plant_4	Floret_4	52.6	4.02	67	2.45399
Ph1b	Wild type	Plant_4	Floret_4	53.05	1.005	16.75	0.613497
Ph1b	Wild type	Plant_4	Floret_4	53.5	1.005	16.75	0.613497
Ph1b	Wild type	Plant_4	Floret_4	53.96	0	0	0
Ph1b	Wild type	Plant_4	Floret_4	54.42	0	0	0
Ph1b	Wild type	Plant_4	Floret_4	54.88	0	0	0
Ph1b	Wild type	Plant_4	Floret_4	55.35	0	0	0
Ph1b	Wild type	Plant_4	Floret_4	55.83	0	0	0
Ph1b	Wild type	Plant_4	Floret_4	56.3	0	0	0
Ph1b	Wild type	Plant_4	Floret_4	56.78	0	0	0
Ph1b	Wild type	Plant_4	Floret_4	57.27	0	0	0
Ph1b	Wild type	Plant_4	Floret_4	57.76	0	0	0
Ph1b	Wild type	Plant_4	Floret_4	58.25	0	0	0
Ph1b	Wild type	Plant_4	Floret_4	58.75	0	0	0
Ph1b	Wild type	Plant_4	Floret_4	59.25	0	0	0
Ph1b	Wild type	Plant_4	Floret_4	59.75	0	0	0
Ph1b	Wild type	Plant_4	Floret_4	60.26	0	0	0
Ph1b	Wild type	Plant_4	Floret_5	30.01	0	0	0
Ph1b	Wild type	Plant_4	Floret_5	30.27	0	0	0
Ph1b	Wild type	Plant_4	Floret_5	30.52	1.00814	16.8023	0.703183
Ph1b	Wild type	Plant_4	Floret_5	30.78	0	0	0
Ph1b	Wild type	Plant_4	Floret_5	31.05	0	0	0
Ph1b	Wild type	Plant_4	Floret_5	31.31	0	0	0
Ph1b	Wild type	Plant_4	Floret_5	31.58	0	0	0
Ph1b	Wild type	Plant_4	Floret_5	31.85	0	0	0
Ph1b	Wild type	Plant_4	Floret_5	32.12	0	0	0
Ph1b	Wild type	Plant_4	Floret_5	32.4	0	0	0
Ph1b	Wild type	Plant_4	Floret_5	32.67	0	0	0
Ph1b	Wild type	Plant_4	Floret_5	32.95	0	0	0
Ph1b	Wild type	Plant_4	Floret_5	33.23	0	0	0
Ph1b	Wild type	Plant_4	Floret_5	33.52	0	0	0
Ph1b	Wild type	Plant_4	Floret_5	33.8	0	0	0
Ph1b	Wild type	Plant_4	Floret_5	34.09	1.00814	16.8023	0.703183
Ph1b	Wild type	Plant_4	Floret_5	34.38	1.00814	16.8023	0.703183
Ph1b	Wild type	Plant_4	Floret_5	34.68	0	0	0
Ph1b	Wild type	Plant_4	Floret_5	34.97	1.00814	16.8023	0.703183
Ph1b	Wild type	Plant_4	Floret_5	35.27	0	0	0
Ph1b	Wild type	Plant_4	Floret_5	35.57	1.00814	16.8023	0.703183
Ph1b	Wild type	Plant_4	Floret_5	35.88	0	0	0
Ph1b	Wild type	Plant_4	Floret_5	36.18	1.00814	16.8023	0.703183
Ph1b	Wild type	Plant_4	Floret_5	36.49	0	0	0
Ph1b	Wild type	Plant_4	Floret_5	36.8	0	0	0
Ph1b	Wild type	Plant_4	Floret_5	37.12	1.00814	16.8023	0.703183
Ph1b	Wild type	Plant_4	Floret_5	37.43	0	0	0
Ph1b	Wild type	Plant_4	Floret_5	37.75	0	0	0
Ph1b	Wild type	Plant_4	Floret_5	38.08	1.00814	16.8023	0.703183
Ph1b	Wild type	Plant_4	Floret_5	38.4	2.01628	33.6047	1.40637
Ph1b	Wild type	Plant_4	Floret_5	38.73	1.00814	16.8023	0.703183
Ph1b	Wild type	Plant_4	Floret_5	39.06	0	0	0
Ph1b	Wild type	Plant_4	Floret_5	39.39	0	0	0
Ph1b	Wild type	Plant_4	Floret_5	39.73	1.00814	16.8023	0.703183
Ph1b	Wild type	Plant_4	Floret_5	40.07	1.00814	16.8023	0.703183
Ph1b	Wild type	Plant_4	Floret_5	40.41	1.00814	16.8023	0.703183
Ph1b	Wild type	Plant_4	Floret_5	40.76	1.00814	16.8023	0.703183
Ph1b	Wild type	Plant_4	Floret_5	41.1	1.00814	16.8023	0.703183
Ph1b	Wild type	Plant_4	Floret_5	41.46	1.00814	16.8023	0.703183
Ph1b	Wild type	Plant_4	Floret_5	41.81	0	0	0
Ph1b	Wild type	Plant_4	Floret_5	42.17	1.00814	16.8023	0.703183
Ph1b	Wild type	Plant_4	Floret_5	42.53	2.01628	33.6047	1.40637
Ph1b	Wild type	Plant_4	Floret_5	42.89	2.01628	33.6047	1.40637
Ph1b	Wild type	Plant_4	Floret_5	43.26	1.00814	16.8023	0.703183
Ph1b	Wild type	Plant_4	Floret_5	43.63	2.9183	48.6383	2.03553
Ph1b	Wild type	Plant_4	Floret_5	44	2.01628	33.6047	1.40637
Ph1b	Wild type	Plant_4	Floret_5	44.37	0	0	0
Ph1b	Wild type	Plant_4	Floret_5	44.75	3.9795	66.325	2.77572
Ph1b	Wild type	Plant_4	Floret_5	45.13	3.9795	66.325	2.77572
Ph1b	Wild type	Plant_4	Floret_5	45.52	1.00814	16.8023	0.703183
Ph1b	Wild type	Plant_4	Floret_5	45.91	5.0407	84.0117	3.51591
Ph1b	Wild type	Plant_4	Floret_5	46.3	2.01628	33.6047	1.40637
Ph1b	Wild type	Plant_4	Floret_5	46.7	8.2243	137.072	5.73649
Ph1b	Wild type	Plant_4	Floret_5	47.09	2.9183	48.6383	2.03553
Ph1b	Wild type	Plant_4	Floret_5	47.5	10.0814	168.023	7.03183
Ph1b	Wild type	Plant_4	Floret_5	47.9	11.1426	185.71	7.77202
Ph1b	Wild type	Plant_4	Floret_5	48.31	7.1631	119.385	4.9963
Ph1b	Wild type	Plant_4	Floret_5	48.72	11.1426	185.71	7.77202
Ph1b	Wild type	Plant_4	Floret_5	49.14	6.1019	101.698	4.25611
Ph1b	Wild type	Plant_4	Floret_5	49.56	8.2243	137.072	5.73649
Ph1b	Wild type	Plant_4	Floret_5	49.98	6.1019	101.698	4.25611
Ph1b	Wild type	Plant_4	Floret_5	50.41	6.1019	101.698	4.25611
Ph1b	Wild type	Plant_4	Floret_5	50.84	3.9795	66.325	2.77572
Ph1b	Wild type	Plant_4	Floret_5	51.27	6.1019	101.698	4.25611
Ph1b	Wild type	Plant_4	Floret_5	51.71	3.9795	66.325	2.77572
Ph1b	Wild type	Plant_4	Floret_5	52.15	2.9183	48.6383	2.03553
Ph1b	Wild type	Plant_4	Floret_5	52.6	1.00814	16.8023	0.703183
Ph1b	Wild type	Plant_4	Floret_5	53.05	2.01628	33.6047	1.40637
Ph1b	Wild type	Plant_4	Floret_5	53.5	0	0	0
Ph1b	Wild type	Plant_4	Floret_5	53.96	0	0	0
Ph1b	Wild type	Plant_4	Floret_5	54.42	0	0	0
Ph1b	Wild type	Plant_4	Floret_5	54.88	1.00814	16.8023	0.703183
Ph1b	Wild type	Plant_4	Floret_5	55.35	0	0	0
Ph1b	Wild type	Plant_4	Floret_5	55.83	0	0	0
Ph1b	Wild type	Plant_4	Floret_5	56.3	0	0	0
Ph1b	Wild type	Plant_4	Floret_5	56.78	0	0	0
Ph1b	Wild type	Plant_4	Floret_5	57.27	0	0	0
Ph1b	Wild type	Plant_4	Floret_5	57.76	0	0	0
Ph1b	Wild type	Plant_4	Floret_5	58.25	0	0	0
Ph1b	Wild type	Plant_4	Floret_5	58.75	0	0	0
Ph1b	Wild type	Plant_4	Floret_5	59.25	0	0	0
Ph1b	Wild type	Plant_4	Floret_5	59.75	1.00814	16.8023	0.703183
Ph1b	Wild type	Plant_4	Floret_5	60.26	0	0	0
Ph1b	Wild type	Plant_5	Floret_1	30.01	1.02564	17.094	0.435685
Ph1b	Wild type	Plant_5	Floret_1	30.27	0	0	0
Ph1b	Wild type	Plant_5	Floret_1	30.52	2.1164	35.2733	0.899032
Ph1b	Wild type	Plant_5	Floret_1	30.78	1.02564	17.094	0.435685
Ph1b	Wild type	Plant_5	Floret_1	31.05	0	0	0
Ph1b	Wild type	Plant_5	Floret_1	31.31	1.02564	17.094	0.435685
Ph1b	Wild type	Plant_5	Floret_1	31.58	0	0	0
Ph1b	Wild type	Plant_5	Floret_1	31.85	1.02564	17.094	0.435685
Ph1b	Wild type	Plant_5	Floret_1	32.12	0	0	0
Ph1b	Wild type	Plant_5	Floret_1	32.4	0	0	0
Ph1b	Wild type	Plant_5	Floret_1	32.67	1.02564	17.094	0.435685
Ph1b	Wild type	Plant_5	Floret_1	32.95	1.02564	17.094	0.435685
Ph1b	Wild type	Plant_5	Floret_1	33.23	1.02564	17.094	0.435685
Ph1b	Wild type	Plant_5	Floret_1	33.52	1.02564	17.094	0.435685
Ph1b	Wild type	Plant_5	Floret_1	33.8	1.02564	17.094	0.435685
Ph1b	Wild type	Plant_5	Floret_1	34.09	1.02564	17.094	0.435685
Ph1b	Wild type	Plant_5	Floret_1	34.38	0	0	0
Ph1b	Wild type	Plant_5	Floret_1	34.68	0	0	0
Ph1b	Wild type	Plant_5	Floret_1	34.97	1.02564	17.094	0.435685
Ph1b	Wild type	Plant_5	Floret_1	35.27	2.1164	35.2733	0.899032
Ph1b	Wild type	Plant_5	Floret_1	35.57	1.02564	17.094	0.435685
Ph1b	Wild type	Plant_5	Floret_1	35.88	0	0	0
Ph1b	Wild type	Plant_5	Floret_1	36.18	0	0	0
Ph1b	Wild type	Plant_5	Floret_1	36.49	3.0932	51.5533	1.31397
Ph1b	Wild type	Plant_5	Floret_1	36.8	0	0	0
Ph1b	Wild type	Plant_5	Floret_1	37.12	3.0932	51.5533	1.31397
Ph1b	Wild type	Plant_5	Floret_1	37.43	2.1164	35.2733	0.899032
Ph1b	Wild type	Plant_5	Floret_1	37.75	1.02564	17.094	0.435685
Ph1b	Wild type	Plant_5	Floret_1	38.08	3.0932	51.5533	1.31397
Ph1b	Wild type	Plant_5	Floret_1	38.4	1.02564	17.094	0.435685
Ph1b	Wild type	Plant_5	Floret_1	38.73	1.02564	17.094	0.435685
Ph1b	Wild type	Plant_5	Floret_1	39.06	0	0	0
Ph1b	Wild type	Plant_5	Floret_1	39.39	1.02564	17.094	0.435685
Ph1b	Wild type	Plant_5	Floret_1	39.73	3.0932	51.5533	1.31397
Ph1b	Wild type	Plant_5	Floret_1	40.07	0	0	0
Ph1b	Wild type	Plant_5	Floret_1	40.41	0	0	0
Ph1b	Wild type	Plant_5	Floret_1	40.76	0	0	0
Ph1b	Wild type	Plant_5	Floret_1	41.1	1.02564	17.094	0.435685
Ph1b	Wild type	Plant_5	Floret_1	41.46	0	0	0
Ph1b	Wild type	Plant_5	Floret_1	41.81	0	0	0
Ph1b	Wild type	Plant_5	Floret_1	42.17	1.02564	17.094	0.435685
Ph1b	Wild type	Plant_5	Floret_1	42.53	0	0	0
Ph1b	Wild type	Plant_5	Floret_1	42.89	2.1164	35.2733	0.899032
Ph1b	Wild type	Plant_5	Floret_1	43.26	3.0932	51.5533	1.31397
Ph1b	Wild type	Plant_5	Floret_1	43.63	2.1164	35.2733	0.899032
Ph1b	Wild type	Plant_5	Floret_1	44	2.1164	35.2733	0.899032
Ph1b	Wild type	Plant_5	Floret_1	44.37	2.1164	35.2733	0.899032
Ph1b	Wild type	Plant_5	Floret_1	44.75	4.07	67.8333	1.72891
Ph1b	Wild type	Plant_5	Floret_1	45.13	2.1164	35.2733	0.899032
Ph1b	Wild type	Plant_5	Floret_1	45.52	2.1164	35.2733	0.899032
Ph1b	Wild type	Plant_5	Floret_1	45.91	3.0932	51.5533	1.31397
Ph1b	Wild type	Plant_5	Floret_1	46.3	7.1632	119.387	3.04288
Ph1b	Wild type	Plant_5	Floret_1	46.7	16.28	271.333	6.91563
Ph1b	Wild type	Plant_5	Floret_1	47.09	12.21	203.5	5.18672
Ph1b	Wild type	Plant_5	Floret_1	47.5	9.1168	151.947	3.87275
Ph1b	Wild type	Plant_5	Floret_1	47.9	7.1632	119.387	3.04288
Ph1b	Wild type	Plant_5	Floret_1	48.31	13.1868	219.78	5.60166
Ph1b	Wild type	Plant_5	Floret_1	48.72	13.1868	219.78	5.60166
Ph1b	Wild type	Plant_5	Floret_1	49.14	19.3732	322.887	8.2296
Ph1b	Wild type	Plant_5	Floret_1	49.56	8.14	135.667	3.45781
Ph1b	Wild type	Plant_5	Floret_1	49.98	13.1868	219.78	5.60166
Ph1b	Wild type	Plant_5	Floret_1	50.41	17.4196	290.327	7.39972
Ph1b	Wild type	Plant_5	Floret_1	50.84	8.14	135.667	3.45781
Ph1b	Wild type	Plant_5	Floret_1	51.27	7.1632	119.387	3.04288
Ph1b	Wild type	Plant_5	Floret_1	51.71	8.14	135.667	3.45781
Ph1b	Wild type	Plant_5	Floret_1	52.15	3.0932	51.5533	1.31397
Ph1b	Wild type	Plant_5	Floret_1	52.6	7.1632	119.387	3.04288
Ph1b	Wild type	Plant_5	Floret_1	53.05	3.0932	51.5533	1.31397
Ph1b	Wild type	Plant_5	Floret_1	53.5	1.02564	17.094	0.435685
Ph1b	Wild type	Plant_5	Floret_1	53.96	0	0	0
Ph1b	Wild type	Plant_5	Floret_1	54.42	0	0	0
Ph1b	Wild type	Plant_5	Floret_1	54.88	0	0	0
Ph1b	Wild type	Plant_5	Floret_1	55.35	0	0	0
Ph1b	Wild type	Plant_5	Floret_1	55.83	0	0	0
Ph1b	Wild type	Plant_5	Floret_1	56.3	1.02564	17.094	0.435685
Ph1b	Wild type	Plant_5	Floret_1	56.78	0	0	0
Ph1b	Wild type	Plant_5	Floret_1	57.27	0	0	0
Ph1b	Wild type	Plant_5	Floret_1	57.76	0	0	0
Ph1b	Wild type	Plant_5	Floret_1	58.25	0	0	0
Ph1b	Wild type	Plant_5	Floret_1	58.75	0	0	0
Ph1b	Wild type	Plant_5	Floret_1	59.25	0	0	0
Ph1b	Wild type	Plant_5	Floret_1	59.75	0	0	0
Ph1b	Wild type	Plant_5	Floret_1	60.26	0	0	0
Ph1b	Wild type	Plant_5	Floret_2	30.01	1.0196	16.9933	0.581395
Ph1b	Wild type	Plant_5	Floret_2	30.27	0	0	0
Ph1b	Wild type	Plant_5	Floret_2	30.52	0	0	0
Ph1b	Wild type	Plant_5	Floret_2	30.78	0	0	0
Ph1b	Wild type	Plant_5	Floret_2	31.05	0	0	0
Ph1b	Wild type	Plant_5	Floret_2	31.31	0	0	0
Ph1b	Wild type	Plant_5	Floret_2	31.58	0	0	0
Ph1b	Wild type	Plant_5	Floret_2	31.85	0	0	0
Ph1b	Wild type	Plant_5	Floret_2	32.12	0	0	0
Ph1b	Wild type	Plant_5	Floret_2	32.4	0	0	0
Ph1b	Wild type	Plant_5	Floret_2	32.67	2.0392	33.9867	1.16279
Ph1b	Wild type	Plant_5	Floret_2	32.95	2.0392	33.9867	1.16279
Ph1b	Wild type	Plant_5	Floret_2	33.23	0	0	0
Ph1b	Wild type	Plant_5	Floret_2	33.52	2.0392	33.9867	1.16279
Ph1b	Wild type	Plant_5	Floret_2	33.8	0	0	0
Ph1b	Wild type	Plant_5	Floret_2	34.09	0	0	0
Ph1b	Wild type	Plant_5	Floret_2	34.38	1.0196	16.9933	0.581395
Ph1b	Wild type	Plant_5	Floret_2	34.68	0	0	0
Ph1b	Wild type	Plant_5	Floret_2	34.97	0	0	0
Ph1b	Wild type	Plant_5	Floret_2	35.27	0	0	0
Ph1b	Wild type	Plant_5	Floret_2	35.57	1.0196	16.9933	0.581395
Ph1b	Wild type	Plant_5	Floret_2	35.88	0	0	0
Ph1b	Wild type	Plant_5	Floret_2	36.18	0	0	0
Ph1b	Wild type	Plant_5	Floret_2	36.49	0	0	0
Ph1b	Wild type	Plant_5	Floret_2	36.8	1.0196	16.9933	0.581395
Ph1b	Wild type	Plant_5	Floret_2	37.12	0	0	0
Ph1b	Wild type	Plant_5	Floret_2	37.43	0	0	0
Ph1b	Wild type	Plant_5	Floret_2	37.75	1.0196	16.9933	0.581395
Ph1b	Wild type	Plant_5	Floret_2	38.08	2.0392	33.9867	1.16279
Ph1b	Wild type	Plant_5	Floret_2	38.4	0	0	0
Ph1b	Wild type	Plant_5	Floret_2	38.73	0	0	0
Ph1b	Wild type	Plant_5	Floret_2	39.06	1.0196	16.9933	0.581395
Ph1b	Wild type	Plant_5	Floret_2	39.39	1.0196	16.9933	0.581395
Ph1b	Wild type	Plant_5	Floret_2	39.73	0	0	0
Ph1b	Wild type	Plant_5	Floret_2	40.07	1.0196	16.9933	0.581395
Ph1b	Wild type	Plant_5	Floret_2	40.41	1.0196	16.9933	0.581395
Ph1b	Wild type	Plant_5	Floret_2	40.76	0	0	0
Ph1b	Wild type	Plant_5	Floret_2	41.1	1.0196	16.9933	0.581395
Ph1b	Wild type	Plant_5	Floret_2	41.46	2.0392	33.9867	1.16279
Ph1b	Wild type	Plant_5	Floret_2	41.81	1.0196	16.9933	0.581395
Ph1b	Wild type	Plant_5	Floret_2	42.17	1.0196	16.9933	0.581395
Ph1b	Wild type	Plant_5	Floret_2	42.53	2.0392	33.9867	1.16279
Ph1b	Wild type	Plant_5	Floret_2	42.89	1.0196	16.9933	0.581395
Ph1b	Wild type	Plant_5	Floret_2	43.26	0	0	0
Ph1b	Wild type	Plant_5	Floret_2	43.63	2.0392	33.9867	1.16279
Ph1b	Wild type	Plant_5	Floret_2	44	0	0	0
Ph1b	Wild type	Plant_5	Floret_2	44.37	1.0196	16.9933	0.581395
Ph1b	Wild type	Plant_5	Floret_2	44.75	2.0392	33.9867	1.16279
Ph1b	Wild type	Plant_5	Floret_2	45.13	1.0196	16.9933	0.581395
Ph1b	Wild type	Plant_5	Floret_2	45.52	4.0784	67.9733	2.32558
Ph1b	Wild type	Plant_5	Floret_2	45.91	8.1568	135.947	4.65116
Ph1b	Wild type	Plant_5	Floret_2	46.3	8.1568	135.947	4.65116
Ph1b	Wild type	Plant_5	Floret_2	46.7	8.1568	135.947	4.65116
Ph1b	Wild type	Plant_5	Floret_2	47.09	9.1764	152.94	5.23256
Ph1b	Wild type	Plant_5	Floret_2	47.5	10.196	169.933	5.81395
Ph1b	Wild type	Plant_5	Floret_2	47.9	14.2744	237.907	8.13953
Ph1b	Wild type	Plant_5	Floret_2	48.31	19.3724	322.873	11.0465
Ph1b	Wild type	Plant_5	Floret_2	48.72	8.1568	135.947	4.65116
Ph1b	Wild type	Plant_5	Floret_2	49.14	13.2548	220.913	7.55814
Ph1b	Wild type	Plant_5	Floret_2	49.56	11.2156	186.927	6.39535
Ph1b	Wild type	Plant_5	Floret_2	49.98	4.0784	67.9733	2.32558
Ph1b	Wild type	Plant_5	Floret_2	50.41	10.196	169.933	5.81395
Ph1b	Wild type	Plant_5	Floret_2	50.84	5.098	84.9667	2.90698
Ph1b	Wild type	Plant_5	Floret_2	51.27	2.0392	33.9867	1.16279
Ph1b	Wild type	Plant_5	Floret_2	51.71	3.0588	50.98	1.74419
Ph1b	Wild type	Plant_5	Floret_2	52.15	2.0392	33.9867	1.16279
Ph1b	Wild type	Plant_5	Floret_2	52.6	2.0392	33.9867	1.16279
Ph1b	Wild type	Plant_5	Floret_2	53.05	0	0	0
Ph1b	Wild type	Plant_5	Floret_2	53.5	0	0	0
Ph1b	Wild type	Plant_5	Floret_2	53.96	0	0	0
Ph1b	Wild type	Plant_5	Floret_2	54.42	0	0	0
Ph1b	Wild type	Plant_5	Floret_2	54.88	0	0	0
Ph1b	Wild type	Plant_5	Floret_2	55.35	0	0	0
Ph1b	Wild type	Plant_5	Floret_2	55.83	0	0	0
Ph1b	Wild type	Plant_5	Floret_2	56.3	0	0	0
Ph1b	Wild type	Plant_5	Floret_2	56.78	0	0	0
Ph1b	Wild type	Plant_5	Floret_2	57.27	0	0	0
Ph1b	Wild type	Plant_5	Floret_2	57.76	0	0	0
Ph1b	Wild type	Plant_5	Floret_2	58.25	0	0	0
Ph1b	Wild type	Plant_5	Floret_2	58.75	0	0	0
Ph1b	Wild type	Plant_5	Floret_2	59.25	0	0	0
Ph1b	Wild type	Plant_5	Floret_2	59.75	0	0	0
Ph1b	Wild type	Plant_5	Floret_2	60.26	1.0196	16.9933	0.581395
Ph1b	Wild type	Plant_5	Floret_3	30.01	0	0	0
Ph1b	Wild type	Plant_5	Floret_3	30.27	1.0132	16.8867	0.49868
Ph1b	Wild type	Plant_5	Floret_3	30.52	0	0	0
Ph1b	Wild type	Plant_5	Floret_3	30.78	0	0	0
Ph1b	Wild type	Plant_5	Floret_3	31.05	0	0	0
Ph1b	Wild type	Plant_5	Floret_3	31.31	0	0	0
Ph1b	Wild type	Plant_5	Floret_3	31.58	0	0	0
Ph1b	Wild type	Plant_5	Floret_3	31.85	0	0	0
Ph1b	Wild type	Plant_5	Floret_3	32.12	0	0	0
Ph1b	Wild type	Plant_5	Floret_3	32.4	0	0	0
Ph1b	Wild type	Plant_5	Floret_3	32.67	0	0	0
Ph1b	Wild type	Plant_5	Floret_3	32.95	0	0	0
Ph1b	Wild type	Plant_5	Floret_3	33.23	0	0	0
Ph1b	Wild type	Plant_5	Floret_3	33.52	0	0	0
Ph1b	Wild type	Plant_5	Floret_3	33.8	0	0	0
Ph1b	Wild type	Plant_5	Floret_3	34.09	0	0	0
Ph1b	Wild type	Plant_5	Floret_3	34.38	0	0	0
Ph1b	Wild type	Plant_5	Floret_3	34.68	0	0	0
Ph1b	Wild type	Plant_5	Floret_3	34.97	0	0	0
Ph1b	Wild type	Plant_5	Floret_3	35.27	1.0132	16.8867	0.49868
Ph1b	Wild type	Plant_5	Floret_3	35.57	0	0	0
Ph1b	Wild type	Plant_5	Floret_3	35.88	0	0	0
Ph1b	Wild type	Plant_5	Floret_3	36.18	0	0	0
Ph1b	Wild type	Plant_5	Floret_3	36.49	1.0132	16.8867	0.49868
Ph1b	Wild type	Plant_5	Floret_3	36.8	0	0	0
Ph1b	Wild type	Plant_5	Floret_3	37.12	1.0132	16.8867	0.49868
Ph1b	Wild type	Plant_5	Floret_3	37.43	0	0	0
Ph1b	Wild type	Plant_5	Floret_3	37.75	0	0	0
Ph1b	Wild type	Plant_5	Floret_3	38.08	2.0264	33.7733	0.99736
Ph1b	Wild type	Plant_5	Floret_3	38.4	0	0	0
Ph1b	Wild type	Plant_5	Floret_3	38.73	1.0132	16.8867	0.49868
Ph1b	Wild type	Plant_5	Floret_3	39.06	1.0132	16.8867	0.49868
Ph1b	Wild type	Plant_5	Floret_3	39.39	0	0	0
Ph1b	Wild type	Plant_5	Floret_3	39.73	0	0	0
Ph1b	Wild type	Plant_5	Floret_3	40.07	1.0132	16.8867	0.49868
Ph1b	Wild type	Plant_5	Floret_3	40.41	0	0	0
Ph1b	Wild type	Plant_5	Floret_3	40.76	1.0132	16.8867	0.49868
Ph1b	Wild type	Plant_5	Floret_3	41.1	0	0	0
Ph1b	Wild type	Plant_5	Floret_3	41.46	2.0264	33.7733	0.99736
Ph1b	Wild type	Plant_5	Floret_3	41.81	0	0	0
Ph1b	Wild type	Plant_5	Floret_3	42.17	0	0	0
Ph1b	Wild type	Plant_5	Floret_3	42.53	0	0	0
Ph1b	Wild type	Plant_5	Floret_3	42.89	0	0	0
Ph1b	Wild type	Plant_5	Floret_3	43.26	0	0	0
Ph1b	Wild type	Plant_5	Floret_3	43.63	2.0264	33.7733	0.99736
Ph1b	Wild type	Plant_5	Floret_3	44	0	0	0
Ph1b	Wild type	Plant_5	Floret_3	44.37	1.0132	16.8867	0.49868
Ph1b	Wild type	Plant_5	Floret_3	44.75	3.0992	51.6533	1.52537
Ph1b	Wild type	Plant_5	Floret_3	45.13	6.0792	101.32	2.99208
Ph1b	Wild type	Plant_5	Floret_3	45.52	4.0528	67.5467	1.99472
Ph1b	Wild type	Plant_5	Floret_3	45.91	10.132	168.867	4.9868
Ph1b	Wild type	Plant_5	Floret_3	46.3	5.1256	85.4267	2.52273
Ph1b	Wild type	Plant_5	Floret_3	46.7	23.3632	389.387	11.499
Ph1b	Wild type	Plant_5	Floret_3	47.09	14.1848	236.413	6.98152
Ph1b	Wild type	Plant_5	Floret_3	47.5	12.1584	202.64	5.98416
Ph1b	Wild type	Plant_5	Floret_3	47.9	15.2576	254.293	7.50953
Ph1b	Wild type	Plant_5	Floret_3	48.31	14.1848	236.413	6.98152
Ph1b	Wild type	Plant_5	Floret_3	48.72	16.2112	270.187	7.97888
Ph1b	Wild type	Plant_5	Floret_3	49.14	13.2312	220.52	6.51217
Ph1b	Wild type	Plant_5	Floret_3	49.56	19.3104	321.84	9.50425
Ph1b	Wild type	Plant_5	Floret_3	49.98	6.0792	101.32	2.99208
Ph1b	Wild type	Plant_5	Floret_3	50.41	11.2048	186.747	5.51481
Ph1b	Wild type	Plant_5	Floret_3	50.84	5.1256	85.4267	2.52273
Ph1b	Wild type	Plant_5	Floret_3	51.27	5.1256	85.4267	2.52273
Ph1b	Wild type	Plant_5	Floret_3	51.71	2.0264	33.7733	0.99736
Ph1b	Wild type	Plant_5	Floret_3	52.15	0	0	0
Ph1b	Wild type	Plant_5	Floret_3	52.6	0	0	0
Ph1b	Wild type	Plant_5	Floret_3	53.05	0	0	0
Ph1b	Wild type	Plant_5	Floret_3	53.5	0	0	0
Ph1b	Wild type	Plant_5	Floret_3	53.96	0	0	0
Ph1b	Wild type	Plant_5	Floret_3	54.42	1.0132	16.8867	0.49868
Ph1b	Wild type	Plant_5	Floret_3	54.88	1.0132	16.8867	0.49868
Ph1b	Wild type	Plant_5	Floret_3	55.35	0	0	0
Ph1b	Wild type	Plant_5	Floret_3	55.83	0	0	0
Ph1b	Wild type	Plant_5	Floret_3	56.3	0	0	0
Ph1b	Wild type	Plant_5	Floret_3	56.78	0	0	0
Ph1b	Wild type	Plant_5	Floret_3	57.27	0	0	0
Ph1b	Wild type	Plant_5	Floret_3	57.76	0	0	0
Ph1b	Wild type	Plant_5	Floret_3	58.25	0	0	0
Ph1b	Wild type	Plant_5	Floret_3	58.75	0	0	0
Ph1b	Wild type	Plant_5	Floret_3	59.25	0	0	0
Ph1b	Wild type	Plant_5	Floret_3	59.75	0	0	0
Ph1b	Wild type	Plant_5	Floret_3	60.26	0	0	0
Ph1b	Wild type	Plant_5	Floret_4	30.01	0	0	0
Ph1b	Wild type	Plant_5	Floret_4	30.27	1.0098	16.83	0.478608
Ph1b	Wild type	Plant_5	Floret_4	30.52	0	0	0
Ph1b	Wild type	Plant_5	Floret_4	30.78	0	0	0
Ph1b	Wild type	Plant_5	Floret_4	31.05	1.0098	16.83	0.478608
Ph1b	Wild type	Plant_5	Floret_4	31.31	0	0	0
Ph1b	Wild type	Plant_5	Floret_4	31.58	0	0	0
Ph1b	Wild type	Plant_5	Floret_4	31.85	0	0	0
Ph1b	Wild type	Plant_5	Floret_4	32.12	0	0	0
Ph1b	Wild type	Plant_5	Floret_4	32.4	0	0	0
Ph1b	Wild type	Plant_5	Floret_4	32.67	0	0	0
Ph1b	Wild type	Plant_5	Floret_4	32.95	0	0	0
Ph1b	Wild type	Plant_5	Floret_4	33.23	1.0098	16.83	0.478608
Ph1b	Wild type	Plant_5	Floret_4	33.52	0	0	0
Ph1b	Wild type	Plant_5	Floret_4	33.8	1.0098	16.83	0.478608
Ph1b	Wild type	Plant_5	Floret_4	34.09	0	0	0
Ph1b	Wild type	Plant_5	Floret_4	34.38	0	0	0
Ph1b	Wild type	Plant_5	Floret_4	34.68	0	0	0
Ph1b	Wild type	Plant_5	Floret_4	34.97	1.0098	16.83	0.478608
Ph1b	Wild type	Plant_5	Floret_4	35.27	0	0	0
Ph1b	Wild type	Plant_5	Floret_4	35.57	0	0	0
Ph1b	Wild type	Plant_5	Floret_4	35.88	1.0098	16.83	0.478608
Ph1b	Wild type	Plant_5	Floret_4	36.18	0	0	0
Ph1b	Wild type	Plant_5	Floret_4	36.49	0	0	0
Ph1b	Wild type	Plant_5	Floret_4	36.8	1.0098	16.83	0.478608
Ph1b	Wild type	Plant_5	Floret_4	37.12	0	0	0
Ph1b	Wild type	Plant_5	Floret_4	37.43	0	0	0
Ph1b	Wild type	Plant_5	Floret_4	37.75	0	0	0
Ph1b	Wild type	Plant_5	Floret_4	38.08	1.0098	16.83	0.478608
Ph1b	Wild type	Plant_5	Floret_4	38.4	1.0098	16.83	0.478608
Ph1b	Wild type	Plant_5	Floret_4	38.73	0	0	0
Ph1b	Wild type	Plant_5	Floret_4	39.06	0	0	0
Ph1b	Wild type	Plant_5	Floret_4	39.39	0	0	0
Ph1b	Wild type	Plant_5	Floret_4	39.73	1.989	33.15	0.942712
Ph1b	Wild type	Plant_5	Floret_4	40.07	0	0	0
Ph1b	Wild type	Plant_5	Floret_4	40.41	1.0098	16.83	0.478608
Ph1b	Wild type	Plant_5	Floret_4	40.76	0	0	0
Ph1b	Wild type	Plant_5	Floret_4	41.1	0	0	0
Ph1b	Wild type	Plant_5	Floret_4	41.46	1.989	33.15	0.942712
Ph1b	Wild type	Plant_5	Floret_4	41.81	0	0	0
Ph1b	Wild type	Plant_5	Floret_4	42.17	1.0098	16.83	0.478608
Ph1b	Wild type	Plant_5	Floret_4	42.53	1.0098	16.83	0.478608
Ph1b	Wild type	Plant_5	Floret_4	42.89	1.0098	16.83	0.478608
Ph1b	Wild type	Plant_5	Floret_4	43.26	3.06	51	1.45033
Ph1b	Wild type	Plant_5	Floret_4	43.63	5.049	84.15	2.39304
Ph1b	Wild type	Plant_5	Floret_4	44	0	0	0
Ph1b	Wild type	Plant_5	Floret_4	44.37	3.06	51	1.45033
Ph1b	Wild type	Plant_5	Floret_4	44.75	1.989	33.15	0.942712
Ph1b	Wild type	Plant_5	Floret_4	45.13	5.049	84.15	2.39304
Ph1b	Wild type	Plant_5	Floret_4	45.52	8.109	135.15	3.84336
Ph1b	Wild type	Plant_5	Floret_4	45.91	4.131	68.85	1.95794
Ph1b	Wild type	Plant_5	Floret_4	46.3	7.038	117.3	3.33575
Ph1b	Wild type	Plant_5	Floret_4	46.7	10.098	168.3	4.78608
Ph1b	Wild type	Plant_5	Floret_4	47.09	19.278	321.3	9.13706
Ph1b	Wild type	Plant_5	Floret_4	47.5	20.349	339.15	9.64467
Ph1b	Wild type	Plant_5	Floret_4	47.9	12.24	204	5.80131
Ph1b	Wild type	Plant_5	Floret_4	48.31	13.158	219.3	6.2364
Ph1b	Wild type	Plant_5	Floret_4	48.72	22.338	372.3	10.5874
Ph1b	Wild type	Plant_5	Floret_4	49.14	6.12	102	2.90065
Ph1b	Wild type	Plant_5	Floret_4	49.56	12.24	204	5.80131
Ph1b	Wild type	Plant_5	Floret_4	49.98	13.158	219.3	6.2364
Ph1b	Wild type	Plant_5	Floret_4	50.41	8.109	135.15	3.84336
Ph1b	Wild type	Plant_5	Floret_4	50.84	7.038	117.3	3.33575
Ph1b	Wild type	Plant_5	Floret_4	51.27	6.12	102	2.90065
Ph1b	Wild type	Plant_5	Floret_4	51.71	4.131	68.85	1.95794
Ph1b	Wild type	Plant_5	Floret_4	52.15	0	0	0
Ph1b	Wild type	Plant_5	Floret_4	52.6	0	0	0
Ph1b	Wild type	Plant_5	Floret_4	53.05	1.0098	16.83	0.478608
Ph1b	Wild type	Plant_5	Floret_4	53.5	0	0	0
Ph1b	Wild type	Plant_5	Floret_4	53.96	0	0	0
Ph1b	Wild type	Plant_5	Floret_4	54.42	0	0	0
Ph1b	Wild type	Plant_5	Floret_4	54.88	0	0	0
Ph1b	Wild type	Plant_5	Floret_4	55.35	0	0	0
Ph1b	Wild type	Plant_5	Floret_4	55.83	1.0098	16.83	0.478608
Ph1b	Wild type	Plant_5	Floret_4	56.3	0	0	0
Ph1b	Wild type	Plant_5	Floret_4	56.78	0	0	0
Ph1b	Wild type	Plant_5	Floret_4	57.27	0	0	0
Ph1b	Wild type	Plant_5	Floret_4	57.76	0	0	0
Ph1b	Wild type	Plant_5	Floret_4	58.25	0	0	0
Ph1b	Wild type	Plant_5	Floret_4	58.75	0	0	0
Ph1b	Wild type	Plant_5	Floret_4	59.25	0	0	0
Ph1b	Wild type	Plant_5	Floret_4	59.75	0	0	0
Ph1b	Wild type	Plant_5	Floret_4	60.26	0	0	0
Ph1b	Wild type	Plant_5	Floret_5	30.01	2.02566	33.761	1.12652
Ph1b	Wild type	Plant_5	Floret_5	30.27	1.02396	17.066	0.569448
Ph1b	Wild type	Plant_5	Floret_5	30.52	0	0	0
Ph1b	Wild type	Plant_5	Floret_5	30.78	0	0	0
Ph1b	Wild type	Plant_5	Floret_5	31.05	0	0	0
Ph1b	Wild type	Plant_5	Floret_5	31.31	0	0	0
[truncated: 24,562 more rows]

## Sheet: Detailed pollens number
Detailed pollens number per anther for each ZIP4-B2 mutant and its wild type
Group	Genotype	Replicate	Sample	PollenNumberPerAnther
Ph1b	Wild type	Plant_1	Floret_1	3685.89
Ph1b	Wild type	Plant_1	Floret_2	3713.99
Ph1b	Wild type	Plant_1	Floret_3	3484.67
Ph1b	Wild type	Plant_1	Floret_4	3388.01
Ph1b	Wild type	Plant_1	Floret_5	3433.59
Ph1b	Wild type	Plant_2	Floret_1	3196
Ph1b	Wild type	Plant_2	Floret_2	3322.26
Ph1b	Wild type	Plant_2	Floret_3	3769.5
Ph1b	Wild type	Plant_2	Floret_4	3432.24
Ph1b	Wild type	Plant_2	Floret_5	3812.06
Ph1b	Wild type	Plant_3	Floret_1	2792.03
Ph1b	Wild type	Plant_3	Floret_2	3133.55
Ph1b	Wild type	Plant_3	Floret_3	3023.58
Ph1b	Wild type	Plant_3	Floret_4	2820.58
Ph1b	Wild type	Plant_3	Floret_5	2975.16
Ph1b	Wild type	Plant_4	Floret_1	3163.24
Ph1b	Wild type	Plant_4	Floret_2	3274.99
Ph1b	Wild type	Plant_4	Floret_3	3152.91
Ph1b	Wild type	Plant_4	Floret_4	2730.25
Ph1b	Wild type	Plant_4	Floret_5	2389.47
Ph1b	Wild type	Plant_5	Floret_1	3923.48
Ph1b	Wild type	Plant_5	Floret_2	2922.85
Ph1b	Wild type	Plant_5	Floret_3	3386.27
Ph1b	Wild type	Plant_5	Floret_4	3516.45
Ph1b	Wild type	Plant_5	Floret_5	2996.94
Ph1b	Wild type	Plant_6	Floret_1	3443.12
Ph1b	Wild type	Plant_6	Floret_2	3101.2
Ph1b	Wild type	Plant_6	Floret_3	3387.07
Ph1b	Wild type	Plant_6	Floret_4	2960.03
Ph1b	Wild type	Plant_6	Floret_5	3475.81
Ph1b	Wild type	Plant_7	Floret_1	3100.75
Ph1b	Wild type	Plant_7	Floret_2	3856.85
Ph1b	Wild type	Plant_7	Floret_3	3221.26
Ph1b	Wild type	Plant_7	Floret_4	3076.11
Ph1b	Wild type	Plant_7	Floret_5	2767.45
Ph1b	Wild type	Plant_8	Floret_1	3454.53
Ph1b	Wild type	Plant_8	Floret_2	2732.01
Ph1b	Wild type	Plant_8	Floret_3	3232.59
Ph1b	Wild type	Plant_8	Floret_4	3409.97
Ph1b	Wild type	Plant_8	Floret_5	3276.11
Ph1b	Wild type	Plant_9	Floret_1	3180.67
Ph1b	Wild type	Plant_9	Floret_2	3148.58
Ph1b	Wild type	Plant_9	Floret_3	2735.65
Ph1b	Wild type	Plant_9	Floret_4	3525.39
Ph1b	Wild type	Plant_9	Floret_5	3537.25
Ph1b	Wild type	Plant_10	Floret_1	2448.35
Ph1b	Wild type	Plant_10	Floret_2	3255.99
Ph1b	Wild type	Plant_10	Floret_3	2476.89
Ph1b	Wild type	Plant_10	Floret_4	3225.13
Ph1b	Wild type	Plant_10	Floret_5	2206.71
Ph1b	Wild type	Plant_11	Floret_1	2360.36
Ph1b	Wild type	Plant_11	Floret_2	2619.17
Ph1b	Wild type	Plant_11	Floret_3	2565.79
Ph1b	Wild type	Plant_11	Floret_4	1494.65
Ph1b	Wild type	Plant_11	Floret_5	2443.47
Ph1b	Wild type	Plant_12	Floret_1	2691.62
Ph1b	Wild type	Plant_12	Floret_2	2285.75
Ph1b	Wild type	Plant_12	Floret_3	3059.41
Ph1b	Wild type	Plant_12	Floret_4	2810.36
Ph1b	Wild type	Plant_12	Floret_5	2527.13
Ph1b	Mutant	Plant_1	Floret_1	2579.96
Ph1b	Mutant	Plant_1	Floret_2	3436.61
Ph1b	Mutant	Plant_1	Floret_3	3153.89
Ph1b	Mutant	Plant_1	Floret_4	3097.33
Ph1b	Mutant	Plant_1	Floret_5	2830.91
Ph1b	Mutant	Plant_2	Floret_1	3467.89
Ph1b	Mutant	Plant_2	Floret_2	3029.91
Ph1b	Mutant	Plant_2	Floret_3	2775.85
Ph1b	Mutant	Plant_2	Floret_4	3487.9
Ph1b	Mutant	Plant_2	Floret_5	3283.81
Ph1b	Mutant	Plant_3	Floret_1	2592
Ph1b	Mutant	Plant_3	Floret_2	2539.11
Ph1b	Mutant	Plant_3	Floret_3	2901.34
Ph1b	Mutant	Plant_3	Floret_4	2972.54
Ph1b	Mutant	Plant_3	Floret_5	2654.24
Ph1b	Mutant	Plant_4	Floret_1	2716.83
Ph1b	Mutant	Plant_4	Floret_2	2659.58
Ph1b	Mutant	Plant_4	Floret_3	2381.62
Ph1b	Mutant	Plant_4	Floret_4	2331.11
Ph1b	Mutant	Plant_4	Floret_5	2775.11
Ph1b	Mutant	Plant_5	Floret_1	2992.93
Ph1b	Mutant	Plant_5	Floret_2	2369.25
Ph1b	Mutant	Plant_5	Floret_3	3047.32
Ph1b	Mutant	Plant_5	Floret_4	2745.58
Ph1b	Mutant	Plant_5	Floret_5	2735.28
Ph1b	Mutant	Plant_6	Floret_1	3230.72
Ph1b	Mutant	Plant_6	Floret_2	3384.93
Ph1b	Mutant	Plant_6	Floret_3	3449.91
Ph1b	Mutant	Plant_6	Floret_4	3509.85
Ph1b	Mutant	Plant_6	Floret_5	3223.43
Ph1b	Mutant	Plant_7	Floret_1	3071.26
Ph1b	Mutant	Plant_7	Floret_2	3299.97
Ph1b	Mutant	Plant_7	Floret_3	3061.96
Ph1b	Mutant	Plant_7	Floret_4	2890
Ph1b	Mutant	Plant_7	Floret_5	3477.6
Ph1b	Mutant	Plant_8	Floret_1	3137.6
Ph1b	Mutant	Plant_8	Floret_2	3087.7
Ph1b	Mutant	Plant_8	Floret_3	3377.53
Ph1b	Mutant	Plant_8	Floret_4	3348.18
Ph1b	Mutant	Plant_8	Floret_5	3902.89
Ph1b	Mutant	Plant_9	Floret_1	2071.59
Ph1b	Mutant	Plant_9	Floret_2	2306.05
Ph1b	Mutant	Plant_9	Floret_3	2296.25
Ph1b	Mutant	Plant_9	Floret_4	2366.93
Ph1b	Mutant	Plant_9	Floret_5	2033.96
Ph1b	Mutant	Plant_10	Floret_1	2619.38
Ph1b	Mutant	Plant_10	Floret_2	3112.02
Ph1b	Mutant	Plant_10	Floret_3	2404.08
Ph1b	Mutant	Plant_10	Floret_4	1624.64
Ph1b	Mutant	Plant_10	Floret_5	2842.68
Ph1b	Mutant	Plant_11	Floret_1	2406.13
Ph1b	Mutant	Plant_11	Floret_2	1985.15
Ph1b	Mutant	Plant_11	Floret_3	2195.55
Ph1b	Mutant	Plant_11	Floret_4	1848.27
Ph1b	Mutant	Plant_11	Floret_5	2001.02
Ph1b	Mutant	Plant_12	Floret_1	2638.6
Ph1b	Mutant	Plant_12	Floret_2	2610.77
Ph1b	Mutant	Plant_12	Floret_3	2459.3
Ph1b	Mutant	Plant_12	Floret_4	2795.16
Ph1b	Mutant	Plant_12	Floret_5	2708.77
Ph1c	Wild type	Plant_1	Floret_1	3106.49
Ph1c	Wild type	Plant_1	Floret_2	3917.88
Ph1c	Wild type	Plant_1	Floret_3	4701.01
Ph1c	Wild type	Plant_1	Floret_4	3593.94
Ph1c	Wild type	Plant_1	Floret_5	3488.59
Ph1c	Wild type	Plant_2	Floret_1	3755.48
Ph1c	Wild type	Plant_2	Floret_2	4054.32
Ph1c	Wild type	Plant_2	Floret_3	4149.92
Ph1c	Wild type	Plant_2	Floret_4	4269.75
Ph1c	Wild type	Plant_2	Floret_5	4281.34
Ph1c	Wild type	Plant_3	Floret_1	3865.9
Ph1c	Wild type	Plant_3	Floret_2	3900.31
Ph1c	Wild type	Plant_3	Floret_3	3660.8
Ph1c	Wild type	Plant_3	Floret_4	4342.37
Ph1c	Wild type	Plant_3	Floret_5	4101.5
Ph1c	Wild type	Plant_4	Floret_1	3988.96
Ph1c	Wild type	Plant_4	Floret_2	3874.07
Ph1c	Wild type	Plant_4	Floret_3	4204.35
Ph1c	Wild type	Plant_4	Floret_4	4213.73
Ph1c	Wild type	Plant_4	Floret_5	4054.71
Ph1c	Wild type	Plant_5	Floret_1	3495.62
Ph1c	Wild type	Plant_5	Floret_2	3758.89
Ph1c	Wild type	Plant_5	Floret_3	4118.61
Ph1c	Wild type	Plant_5	Floret_4	3164.26
Ph1c	Wild type	Plant_5	Floret_5	3644.69
Ph1c	Wild type	Plant_6	Floret_1	4368.59
Ph1c	Wild type	Plant_6	Floret_2	4024.86
Ph1c	Wild type	Plant_6	Floret_3	4014.74
Ph1c	Wild type	Plant_6	Floret_4	4618.76
Ph1c	Wild type	Plant_6	Floret_5	3598.92
Ph1c	Wild type	Plant_7	Floret_1	3807.74
Ph1c	Wild type	Plant_7	Floret_2	3926.13
Ph1c	Wild type	Plant_7	Floret_3	3800.47
Ph1c	Wild type	Plant_7	Floret_4	3592.11
Ph1c	Wild type	Plant_7	Floret_5	2670.73
Ph1c	Wild type	Plant_8	Floret_1	4298.96
Ph1c	Wild type	Plant_8	Floret_2	4730.88
Ph1c	Wild type	Plant_8	Floret_3	4909.72
Ph1c	Wild type	Plant_8	Floret_4	4300.86
Ph1c	Wild type	Plant_8	Floret_5	4190.73
Ph1c	Wild type	Plant_9	Floret_1	3957.97
Ph1c	Wild type	Plant_9	Floret_2	4187.66
Ph1c	Wild type	Plant_9	Floret_3	3727.53
Ph1c	Wild type	Plant_9	Floret_4	3770.88
Ph1c	Wild type	Plant_9	Floret_5	3481.38
Ph1c	Wild type	Plant_10	Floret_1	4262.7
Ph1c	Wild type	Plant_10	Floret_2	2967.34
Ph1c	Wild type	Plant_10	Floret_3	4285.12
Ph1c	Wild type	Plant_10	Floret_4	3763.52
Ph1c	Wild type	Plant_10	Floret_5	4359.08
Ph1c	Mutant	Plant_1	Floret_1	3497.78
Ph1c	Mutant	Plant_1	Floret_2	4363.93
Ph1c	Mutant	Plant_1	Floret_3	4377.32
Ph1c	Mutant	Plant_1	Floret_4	3736.6
Ph1c	Mutant	Plant_1	Floret_5	3689.88
Ph1c	Mutant	Plant_2	Floret_1	4096.05
Ph1c	Mutant	Plant_2	Floret_2	3344.2
Ph1c	Mutant	Plant_2	Floret_3	4004.64
Ph1c	Mutant	Plant_2	Floret_4	3608.06
Ph1c	Mutant	Plant_2	Floret_5	2777.14
Ph1c	Mutant	Plant_3	Floret_1	2535.42
Ph1c	Mutant	Plant_3	Floret_2	2446.62
Ph1c	Mutant	Plant_3	Floret_3	2525.89
Ph1c	Mutant	Plant_3	Floret_4	2873.1
Ph1c	Mutant	Plant_3	Floret_5	3527.13
Ph1c	Mutant	Plant_4	Floret_1	3839.35
Ph1c	Mutant	Plant_4	Floret_2	3745.78
Ph1c	Mutant	Plant_4	Floret_3	3293.79
Ph1c	Mutant	Plant_4	Floret_4	4093.51
Ph1c	Mutant	Plant_4	Floret_5	3232.75
Ph1c	Mutant	Plant_5	Floret_1	3639.92
Ph1c	Mutant	Plant_5	Floret_2	4543.97
Ph1c	Mutant	Plant_5	Floret_3	4034.66
Ph1c	Mutant	Plant_5	Floret_4	4698.51
Ph1c	Mutant	Plant_5	Floret_5	4964.7
Ph1c	Mutant	Plant_6	Floret_1	4003.57
Ph1c	Mutant	Plant_6	Floret_2	3914.75
Ph1c	Mutant	Plant_6	Floret_3	3652.46
Ph1c	Mutant	Plant_6	Floret_4	3810.66
Ph1c	Mutant	Plant_6	Floret_5	3733.39
Ph1c	Mutant	Plant_7	Floret_1	3915.1
Ph1c	Mutant	Plant_7	Floret_2	3320.85
Ph1c	Mutant	Plant_7	Floret_3	3193.66
Ph1c	Mutant	Plant_7	Floret_4	3862.98
Ph1c	Mutant	Plant_7	Floret_5	2687.57
Ph1c	Mutant	Plant_8	Floret_1	3958.29
Ph1c	Mutant	Plant_8	Floret_2	3072.8
Ph1c	Mutant	Plant_8	Floret_3	3149.4
Ph1c	Mutant	Plant_8	Floret_4	3006
Ph1c	Mutant	Plant_8	Floret_5	2955.08
Ph1c	Mutant	Plant_9	Floret_1	4430.57
Ph1c	Mutant	Plant_9	Floret_2	4209.47
Ph1c	Mutant	Plant_9	Floret_3	4280.58
Ph1c	Mutant	Plant_9	Floret_4	4929.3
Ph1c	Mutant	Plant_9	Floret_5	3766.93
Ph1c	Mutant	Plant_10	Floret_1	4166.88
Ph1c	Mutant	Plant_10	Floret_2	4359.27
Ph1c	Mutant	Plant_10	Floret_3	4154.21
Ph1c	Mutant	Plant_10	Floret_4	4082.21
Ph1c	Mutant	Plant_10	Floret_5	3541.57
CRISPR TaZIP4-B2	Wild type	Plant_1	Floret_1	1948.65
CRISPR TaZIP4-B2	Wild type	Plant_1	Floret_2	1714.31
CRISPR TaZIP4-B2	Wild type	Plant_1	Floret_3	2071.38
CRISPR TaZIP4-B2	Wild type	Plant_1	Floret_4	2492.14
CRISPR TaZIP4-B2	Wild type	Plant_1	Floret_5	1746.56
CRISPR TaZIP4-B2	Wild type	Plant_2	Floret_1	1869.63
CRISPR TaZIP4-B2	Wild type	Plant_2	Floret_2	1619.43
CRISPR TaZIP4-B2	Wild type	Plant_2	Floret_3	1550.27
CRISPR TaZIP4-B2	Wild type	Plant_2	Floret_4	1864.22
CRISPR TaZIP4-B2	Wild type	Plant_2	Floret_5	1901.04
CRISPR TaZIP4-B2	Wild type	Plant_3	Floret_1	1135.35
CRISPR TaZIP4-B2	Wild type	Plant_3	Floret_2	1743.93
CRISPR TaZIP4-B2	Wild type	Plant_3	Floret_3	1575.16
CRISPR TaZIP4-B2	Wild type	Plant_3	Floret_4	1887.24
CRISPR TaZIP4-B2	Wild type	Plant_3	Floret_5	1715.45
CRISPR TaZIP4-B2	Wild type	Plant_4	Floret_1	990.717
CRISPR TaZIP4-B2	Wild type	Plant_4	Floret_2	1683.54
CRISPR TaZIP4-B2	Wild type	Plant_4	Floret_3	1694.16
CRISPR TaZIP4-B2	Wild type	Plant_4	Floret_4	1862.59
CRISPR TaZIP4-B2	Wild type	Plant_4	Floret_5	1602.72
CRISPR TaZIP4-B2	Wild type	Plant_5	Floret_1	2147.59
CRISPR TaZIP4-B2	Wild type	Plant_5	Floret_2	1897.97
CRISPR TaZIP4-B2	Wild type	Plant_5	Floret_3	1520.11
CRISPR TaZIP4-B2	Wild type	Plant_5	Floret_4	1944.84
CRISPR TaZIP4-B2	Wild type	Plant_5	Floret_5	2117.25
CRISPR TaZIP4-B2	Wild type	Plant_6	Floret_1	1820.25
CRISPR TaZIP4-B2	Wild type	Plant_6	Floret_2	1535.19
CRISPR TaZIP4-B2	Wild type	Plant_6	Floret_3	1467.84
CRISPR TaZIP4-B2	Wild type	Plant_6	Floret_4	2290.29
CRISPR TaZIP4-B2	Wild type	Plant_6	Floret_5	1592.34
CRISPR TaZIP4-B2	Wild type	Plant_7	Floret_1	2386.46
CRISPR TaZIP4-B2	Wild type	Plant_7	Floret_2	2316.65
CRISPR TaZIP4-B2	Wild type	Plant_7	Floret_3	2369.31
CRISPR TaZIP4-B2	Wild type	Plant_7	Floret_4	2724.86
CRISPR TaZIP4-B2	Wild type	Plant_7	Floret_5	2377.29
CRISPR TaZIP4-B2	Wild type	Plant_8	Floret_1	1452.57
CRISPR TaZIP4-B2	Wild type	Plant_8	Floret_2	1700.6
CRISPR TaZIP4-B2	Wild type	Plant_8	Floret_3	1523.81
CRISPR TaZIP4-B2	Wild type	Plant_8	Floret_4	2195.96
CRISPR TaZIP4-B2	Wild type	Plant_8	Floret_5	1739.38
CRISPR TaZIP4-B2	Wild type	Plant_9	Floret_1	2491.47
CRISPR TaZIP4-B2	Wild type	Plant_9	Floret_2	2297.85
CRISPR TaZIP4-B2	Wild type	Plant_9	Floret_3	1690.81
CRISPR TaZIP4-B2	Wild type	Plant_9	Floret_4	1393.45
CRISPR TaZIP4-B2	Wild type	Plant_9	Floret_5	1839.01
CRISPR TaZIP4-B2	Wild type	Plant_10	Floret_1	2669.79
CRISPR TaZIP4-B2	Wild type	Plant_10	Floret_2	2372.95
CRISPR TaZIP4-B2	Wild type	Plant_10	Floret_3	1984.41
CRISPR TaZIP4-B2	Wild type	Plant_10	Floret_4	2080.86
CRISPR TaZIP4-B2	Wild type	Plant_10	Floret_5	1666.14
CRISPR TaZIP4-B2	Mutant	Plant_1	Floret_1	1969.21
CRISPR TaZIP4-B2	Mutant	Plant_1	Floret_2	2123.68
CRISPR TaZIP4-B2	Mutant	Plant_1	Floret_3	2079.74
CRISPR TaZIP4-B2	Mutant	Plant_1	Floret_4	2191.11
CRISPR TaZIP4-B2	Mutant	Plant_1	Floret_5	2704.4
CRISPR TaZIP4-B2	Mutant	Plant_2	Floret_1	2175
CRISPR TaZIP4-B2	Mutant	Plant_2	Floret_2	2147.08
CRISPR TaZIP4-B2	Mutant	Plant_2	Floret_3	2189.65
CRISPR TaZIP4-B2	Mutant	Plant_2	Floret_4	2140.14
CRISPR TaZIP4-B2	Mutant	Plant_2	Floret_5	1822.98
CRISPR TaZIP4-B2	Mutant	Plant_3	Floret_1	2034.44
CRISPR TaZIP4-B2	Mutant	Plant_3	Floret_2	1958.61
CRISPR TaZIP4-B2	Mutant	Plant_3	Floret_3	1896.96
CRISPR TaZIP4-B2	Mutant	Plant_3	Floret_4	2070.21
CRISPR TaZIP4-B2	Mutant	Plant_3	Floret_5	2013.77
CRISPR TaZIP4-B2	Mutant	Plant_4	Floret_1	1867.29
CRISPR TaZIP4-B2	Mutant	Plant_4	Floret_2	1629.6
CRISPR TaZIP4-B2	Mutant	Plant_4	Floret_3	1900.23
CRISPR TaZIP4-B2	Mutant	Plant_4	Floret_4	1947.12
CRISPR TaZIP4-B2	Mutant	Plant_4	Floret_5	1870.92
CRISPR TaZIP4-B2	Mutant	Plant_5	Floret_1	2104.92
CRISPR TaZIP4-B2	Mutant	Plant_5	Floret_2	2064.02
CRISPR TaZIP4-B2	Mutant	Plant_5	Floret_3	2335.74
CRISPR TaZIP4-B2	Mutant	Plant_5	Floret_4	2318.05
CRISPR TaZIP4-B2	Mutant	Plant_5	Floret_5	1859.38
CRISPR TaZIP4-B2	Mutant	Plant_6	Floret_1	2606.92
CRISPR TaZIP4-B2	Mutant	Plant_6	Floret_2	2359.95
CRISPR TaZIP4-B2	Mutant	Plant_6	Floret_3	1780.93
CRISPR TaZIP4-B2	Mutant	Plant_6	Floret_4	2415.56
CRISPR TaZIP4-B2	Mutant	Plant_6	Floret_5	2501.42
CRISPR TaZIP4-B2	Mutant	Plant_7	Floret_1	3108.81
CRISPR TaZIP4-B2	Mutant	Plant_7	Floret_2	2865.63
CRISPR TaZIP4-B2	Mutant	Plant_7	Floret_3	3285.61
CRISPR TaZIP4-B2	Mutant	Plant_7	Floret_4	2415.43
CRISPR TaZIP4-B2	Mutant	Plant_7	Floret_5	3195.86
CRISPR TaZIP4-B2	Mutant	Plant_8	Floret_1	2735.11
CRISPR TaZIP4-B2	Mutant	Plant_8	Floret_2	2327.16
CRISPR TaZIP4-B2	Mutant	Plant_8	Floret_3	2412.05
CRISPR TaZIP4-B2	Mutant	Plant_8	Floret_4	2597.06
CRISPR TaZIP4-B2	Mutant	Plant_8	Floret_5	2348.03
CRISPR TaZIP4-B2	Mutant	Plant_9	Floret_1	2879.58
CRISPR TaZIP4-B2	Mutant	Plant_9	Floret_2	2623.62
CRISPR TaZIP4-B2	Mutant	Plant_9	Floret_3	1628.78
CRISPR TaZIP4-B2	Mutant	Plant_9	Floret_4	2793.9
CRISPR TaZIP4-B2	Mutant	Plant_9	Floret_5	2539.17
CRISPR TaZIP4-B2	Mutant	Plant_10	Floret_1	2721.64
CRISPR TaZIP4-B2	Mutant	Plant_10	Floret_2	2572.29
CRISPR TaZIP4-B2	Mutant	Plant_10	Floret_3	1973.21
CRISPR TaZIP4-B2	Mutant	Plant_10	Floret_4	2932.69
CRISPR TaZIP4-B2	Mutant	Plant_10	Floret_5	2833.52

## Sheet: Detailed perce.of small pollens
Detailed percentages of the small pollens for each Tazip4-B2 mutant and its wild type
Pollen grain with size ≤42 µm in the hexaploid wheat genotypes and ≤38 µm in the tetraploid wheat genotypes is considered small.
Group	Genotype	Replicate	Sample	PercSmallerPollen
Ph1b	Wild type	Plant_1	Floret_1	12.4321
Ph1b	Wild type	Plant_1	Floret_2	8.30233
Ph1b	Wild type	Plant_1	Floret_3	8.2582
Ph1b	Wild type	Plant_1	Floret_4	4.91534
Ph1b	Wild type	Plant_1	Floret_5	9.89031
Ph1b	Wild type	Plant_2	Floret_1	10.6383
Ph1b	Wild type	Plant_2	Floret_2	11.7178
Ph1b	Wild type	Plant_2	Floret_3	8.50388
Ph1b	Wild type	Plant_2	Floret_4	15.7808
Ph1b	Wild type	Plant_2	Floret_5	12.8208
Ph1b	Wild type	Plant_3	Floret_1	19.9062
Ph1b	Wild type	Plant_3	Floret_2	12.9589
Ph1b	Wild type	Plant_3	Floret_3	25.8786
Ph1b	Wild type	Plant_3	Floret_4	3.56986
Ph1b	Wild type	Plant_3	Floret_5	8.04646
Ph1b	Wild type	Plant_4	Floret_1	14.932
Ph1b	Wild type	Plant_4	Floret_2	11.306
Ph1b	Wild type	Plant_4	Floret_3	25.9677
Ph1b	Wild type	Plant_4	Floret_4	13.4969
Ph1b	Wild type	Plant_4	Floret_5	12.6573
Ph1b	Wild type	Plant_5	Floret_1	15.7953
Ph1b	Wild type	Plant_5	Floret_2	12.7907
Ph1b	Wild type	Plant_5	Floret_3	5.98416
Ph1b	Wild type	Plant_5	Floret_4	7.15011
Ph1b	Wild type	Plant_5	Floret_5	19.2251
Ph1b	Wild type	Plant_6	Floret_1	15.1286
Ph1b	Wild type	Plant_6	Floret_2	2.7212
Ph1b	Wild type	Plant_6	Floret_3	11.5508
Ph1b	Wild type	Plant_6	Floret_4	34.69
Ph1b	Wild type	Plant_6	Floret_5	17.0227
Ph1b	Wild type	Plant_7	Floret_1	15.255
Ph1b	Wild type	Plant_7	Floret_2	23.6958
Ph1b	Wild type	Plant_7	Floret_3	7.38095
Ph1b	Wild type	Plant_7	Floret_4	9.35273
Ph1b	Wild type	Plant_7	Floret_5	14.1069
Ph1b	Wild type	Plant_8	Floret_1	17.7207
Ph1b	Wild type	Plant_8	Floret_2	96.3078
Ph1b	Wild type	Plant_8	Floret_3	10.4292
Ph1b	Wild type	Plant_8	Floret_4	19.403
Ph1b	Wild type	Plant_8	Floret_5	12.2389
Ph1b	Wild type	Plant_9	Floret_1	10.625
Ph1b	Wild type	Plant_9	Floret_2	9.59432
Ph1b	Wild type	Plant_9	Floret_3	5.0238
Ph1b	Wild type	Plant_9	Floret_4	14.2474
Ph1b	Wild type	Plant_9	Floret_5	9.85676
Ph1b	Wild type	Plant_10	Floret_1	16.4996
Ph1b	Wild type	Plant_10	Floret_2	12.0527
Ph1b	Wild type	Plant_10	Floret_3	21.6613
Ph1b	Wild type	Plant_10	Floret_4	11.9175
Ph1b	Wild type	Plant_10	Floret_5	13.8814
Ph1b	Wild type	Plant_11	Floret_1	22.4325
Ph1b	Wild type	Plant_11	Floret_2	11.4404
Ph1b	Wild type	Plant_11	Floret_3	12.0186
Ph1b	Wild type	Plant_11	Floret_4	17.8502
Ph1b	Wild type	Plant_11	Floret_5	15.0067
Ph1b	Wild type	Plant_12	Floret_1	13.3258
Ph1b	Wild type	Plant_12	Floret_2	18.2927
Ph1b	Wild type	Plant_12	Floret_3	12.2186
Ph1b	Wild type	Plant_12	Floret_4	11.256
Ph1b	Wild type	Plant_12	Floret_5	20.1406
Ph1b	Mutant	Plant_1	Floret_1	39.7287
Ph1b	Mutant	Plant_1	Floret_2	41.3115
Ph1b	Mutant	Plant_1	Floret_3	44.5459
Ph1b	Mutant	Plant_1	Floret_4	51.6304
Ph1b	Mutant	Plant_1	Floret_5	56.6071
Ph1b	Mutant	Plant_2	Floret_1	53.3745
Ph1b	Mutant	Plant_2	Floret_2	58.7199
Ph1b	Mutant	Plant_2	Floret_3	68.4848
Ph1b	Mutant	Plant_2	Floret_4	51.2685
Ph1b	Mutant	Plant_2	Floret_5	54.542
Ph1b	Mutant	Plant_3	Floret_1	50.1172
Ph1b	Mutant	Plant_3	Floret_2	49.5189
Ph1b	Mutant	Plant_3	Floret_3	49.3201
Ph1b	Mutant	Plant_3	Floret_4	47.6063
Ph1b	Mutant	Plant_3	Floret_5	50.9325
Ph1b	Mutant	Plant_4	Floret_1	38.2646
Ph1b	Mutant	Plant_4	Floret_2	36.9427
Ph1b	Mutant	Plant_4	Floret_3	42.5792
Ph1b	Mutant	Plant_4	Floret_4	33.5272
Ph1b	Mutant	Plant_4	Floret_5	43.9536
Ph1b	Mutant	Plant_5	Floret_1	43.2183
Ph1b	Mutant	Plant_5	Floret_2	38.8311
Ph1b	Mutant	Plant_5	Floret_3	45.5591
Ph1b	Mutant	Plant_5	Floret_4	54.5944
Ph1b	Mutant	Plant_5	Floret_5	89.454
Ph1b	Mutant	Plant_6	Floret_1	36.4583
Ph1b	Mutant	Plant_6	Floret_2	66.6386
Ph1b	Mutant	Plant_6	Floret_3	36.1581
Ph1b	Mutant	Plant_6	Floret_4	43.9446
Ph1b	Mutant	Plant_6	Floret_5	45.7367
Ph1b	Mutant	Plant_7	Floret_1	24.8731
Ph1b	Mutant	Plant_7	Floret_2	46.7375
Ph1b	Mutant	Plant_7	Floret_3	18.2333
Ph1b	Mutant	Plant_7	Floret_4	24.7059
Ph1b	Mutant	Plant_7	Floret_5	49.0932
Ph1b	Mutant	Plant_8	Floret_1	63.4291
Ph1b	Mutant	Plant_8	Floret_2	60.7403
Ph1b	Mutant	Plant_8	Floret_3	36.8576
Ph1b	Mutant	Plant_8	Floret_4	43.7186
Ph1b	Mutant	Plant_8	Floret_5	42.1387
Ph1b	Mutant	Plant_9	Floret_1	56.8477
Ph1b	Mutant	Plant_9	Floret_2	57.0762
Ph1b	Mutant	Plant_9	Floret_3	46.0235
Ph1b	Mutant	Plant_9	Floret_4	46.1159
Ph1b	Mutant	Plant_9	Floret_5	59.1341
Ph1b	Mutant	Plant_10	Floret_1	40.4694
Ph1b	Mutant	Plant_10	Floret_2	39.8905
Ph1b	Mutant	Plant_10	Floret_3	40.2778
Ph1b	Mutant	Plant_10	Floret_4	38.0317
Ph1b	Mutant	Plant_10	Floret_5	47.0459
Ph1b	Mutant	Plant_11	Floret_1	44.3571
Ph1b	Mutant	Plant_11	Floret_2	55.9342
Ph1b	Mutant	Plant_11	Floret_3	43.3669
Ph1b	Mutant	Plant_11	Floret_4	49.0586
Ph1b	Mutant	Plant_11	Floret_5	51.7166
Ph1b	Mutant	Plant_12	Floret_1	44.8024
Ph1b	Mutant	Plant_12	Floret_2	52.8229
Ph1b	Mutant	Plant_12	Floret_3	49.6047
Ph1b	Mutant	Plant_12	Floret_4	54.835
Ph1b	Mutant	Plant_12	Floret_5	42.4211
Ph1c	Wild type	Plant_1	Floret_1	7.67263
Ph1c	Wild type	Plant_1	Floret_2	5.06014
Ph1c	Wild type	Plant_1	Floret_3	5.38662
Ph1c	Wild type	Plant_1	Floret_4	5.24179
Ph1c	Wild type	Plant_1	Floret_5	3.9849
Ph1c	Wild type	Plant_2	Floret_1	2.17549
Ph1c	Wild type	Plant_2	Floret_2	5.83838
Ph1c	Wild type	Plant_2	Floret_3	3.5473
Ph1c	Wild type	Plant_2	Floret_4	5.52312
Ph1c	Wild type	Plant_2	Floret_5	4.67938
Ph1c	Wild type	Plant_3	Floret_1	14.8472
Ph1c	Wild type	Plant_3	Floret_2	11.6379
Ph1c	Wild type	Plant_3	Floret_3	7.27273
Ph1c	Wild type	Plant_3	Floret_4	6.96939
Ph1c	Wild type	Plant_3	Floret_5	8.32013
Ph1c	Wild type	Plant_4	Floret_1	4.21137
Ph1c	Wild type	Plant_4	Floret_2	30.116
Ph1c	Wild type	Plant_4	Floret_3	12.7398
Ph1c	Wild type	Plant_4	Floret_4	15.7651
Ph1c	Wild type	Plant_4	Floret_5	12.8099
Ph1c	Wild type	Plant_5	Floret_1	7.30343
Ph1c	Wild type	Plant_5	Floret_2	9.24199
Ph1c	Wild type	Plant_5	Floret_3	11.5051
Ph1c	Wild type	Plant_5	Floret_4	6.37826
Ph1c	Wild type	Plant_5	Floret_5	15.359
Ph1c	Wild type	Plant_6	Floret_1	8.8246
Ph1c	Wild type	Plant_6	Floret_2	13.6998
Ph1c	Wild type	Plant_6	Floret_3	15.4223
Ph1c	Wild type	Plant_6	Floret_4	13.1735
Ph1c	Wild type	Plant_6	Floret_5	10.3828
Ph1c	Wild type	Plant_7	Floret_1	20.3876
Ph1c	Wild type	Plant_7	Floret_2	8.70112
Ph1c	Wild type	Plant_7	Floret_3	3.53914
Ph1c	Wild type	Plant_7	Floret_4	13.5587
Ph1c	Wild type	Plant_7	Floret_5	9.35122
Ph1c	Wild type	Plant_8	Floret_1	9.80392
Ph1c	Wild type	Plant_8	Floret_2	8.16634
Ph1c	Wild type	Plant_8	Floret_3	13.9549
Ph1c	Wild type	Plant_8	Floret_4	20.323
Ph1c	Wild type	Plant_8	Floret_5	14.6376
Ph1c	Wild type	Plant_9	Floret_1	14.253
Ph1c	Wild type	Plant_9	Floret_2	19.5683
Ph1c	Wild type	Plant_9	Floret_3	10.4278
Ph1c	Wild type	Plant_9	Floret_4	15.0458
Ph1c	Wild type	Plant_9	Floret_5	12.4415
Ph1c	Wild type	Plant_10	Floret_1	22.1121
Ph1c	Wild type	Plant_10	Floret_2	9.07638
Ph1c	Wild type	Plant_10	Floret_3	17.4669
Ph1c	Wild type	Plant_10	Floret_4	16.4509
Ph1c	Wild type	Plant_10	Floret_5	8.83856
Ph1c	Mutant	Plant_1	Floret_1	27.2281
Ph1c	Mutant	Plant_1	Floret_2	29.6888
Ph1c	Mutant	Plant_1	Floret_3	33.7303
Ph1c	Mutant	Plant_1	Floret_4	31.696
Ph1c	Mutant	Plant_1	Floret_5	42.4828
Ph1c	Mutant	Plant_2	Floret_1	32.9582
Ph1c	Mutant	Plant_2	Floret_2	47.7797
Ph1c	Mutant	Plant_2	Floret_3	38.8004
Ph1c	Mutant	Plant_2	Floret_4	45.6777
Ph1c	Mutant	Plant_2	Floret_5	36.0505
Ph1c	Mutant	Plant_3	Floret_1	22.2154
Ph1c	Mutant	Plant_3	Floret_2	31.7258
Ph1c	Mutant	Plant_3	Floret_3	32.0528
Ph1c	Mutant	Plant_3	Floret_4	32.0839
Ph1c	Mutant	Plant_3	Floret_5	25.472
Ph1c	Mutant	Plant_4	Floret_1	33.9927
Ph1c	Mutant	Plant_4	Floret_2	26.2148
Ph1c	Mutant	Plant_4	Floret_3	31.9564
Ph1c	Mutant	Plant_4	Floret_4	34.0164
Ph1c	Mutant	Plant_4	Floret_5	35.2332
Ph1c	Mutant	Plant_5	Floret_1	54.7682
Ph1c	Mutant	Plant_5	Floret_2	47.6655
Ph1c	Mutant	Plant_5	Floret_3	51.0825
Ph1c	Mutant	Plant_5	Floret_4	46.1622
Ph1c	Mutant	Plant_5	Floret_5	50.9942
Ph1c	Mutant	Plant_6	Floret_1	23.6252
Ph1c	Mutant	Plant_6	Floret_2	23.2842
Ph1c	Mutant	Plant_6	Floret_3	28.3481
Ph1c	Mutant	Plant_6	Floret_4	36.4365
Ph1c	Mutant	Plant_6	Floret_5	27.3288
Ph1c	Mutant	Plant_7	Floret_1	39.2317
Ph1c	Mutant	Plant_7	Floret_2	29.7502
Ph1c	Mutant	Plant_7	Floret_3	48.6119
Ph1c	Mutant	Plant_7	Floret_4	34.8027
Ph1c	Mutant	Plant_7	Floret_5	32.1662
Ph1c	Mutant	Plant_8	Floret_1	46.621
Ph1c	Mutant	Plant_8	Floret_2	36.413
Ph1c	Mutant	Plant_8	Floret_3	45.9945
Ph1c	Mutant	Plant_8	Floret_4	41.1111
Ph1c	Mutant	Plant_8	Floret_5	44.2842
Ph1c	Mutant	Plant_9	Floret_1	26.8584
Ph1c	Mutant	Plant_9	Floret_2	25.0549
Ph1c	Mutant	Plant_9	Floret_3	23.1652
Ph1c	Mutant	Plant_9	Floret_4	28.9104
Ph1c	Mutant	Plant_9	Floret_5	23.6607
Ph1c	Mutant	Plant_10	Floret_1	20.1692
Ph1c	Mutant	Plant_10	Floret_2	23.5197
Ph1c	Mutant	Plant_10	Floret_3	25.2953
Ph1c	Mutant	Plant_10	Floret_4	25.3266
Ph1c	Mutant	Plant_10	Floret_5	32.2604
CRISPR TaZIP4-B2	Wild type	Plant_1	Floret_1	11.2865
CRISPR TaZIP4-B2	Wild type	Plant_1	Floret_2	20.3587
CRISPR TaZIP4-B2	Wild type	Plant_1	Floret_3	18.8546
CRISPR TaZIP4-B2	Wild type	Plant_1	Floret_4	33.8779
CRISPR TaZIP4-B2	Wild type	Plant_1	Floret_5	20.2899
CRISPR TaZIP4-B2	Wild type	Plant_2	Floret_1	13.4904
CRISPR TaZIP4-B2	Wild type	Plant_2	Floret_2	22.4035
CRISPR TaZIP4-B2	Wild type	Plant_2	Floret_3	15.1572
CRISPR TaZIP4-B2	Wild type	Plant_2	Floret_4	10.6623
CRISPR TaZIP4-B2	Wild type	Plant_2	Floret_5	13.6201
CRISPR TaZIP4-B2	Wild type	Plant_3	Floret_1	29.9656
CRISPR TaZIP4-B2	Wild type	Plant_3	Floret_2	30.5543
CRISPR TaZIP4-B2	Wild type	Plant_3	Floret_3	31.73
CRISPR TaZIP4-B2	Wild type	Plant_3	Floret_4	10.3372
CRISPR TaZIP4-B2	Wild type	Plant_3	Floret_5	15.6559
CRISPR TaZIP4-B2	Wild type	Plant_4	Floret_1	28.1955
CRISPR TaZIP4-B2	Wild type	Plant_4	Floret_2	28.1217
CRISPR TaZIP4-B2	Wild type	Plant_4	Floret_3	29.337
CRISPR TaZIP4-B2	Wild type	Plant_4	Floret_4	9.05909
CRISPR TaZIP4-B2	Wild type	Plant_4	Floret_5	15.3439
CRISPR TaZIP4-B2	Wild type	Plant_5	Floret_1	14.5429
CRISPR TaZIP4-B2	Wild type	Plant_5	Floret_2	12.3038
CRISPR TaZIP4-B2	Wild type	Plant_5	Floret_3	17.7521
CRISPR TaZIP4-B2	Wild type	Plant_5	Floret_4	15.3814
CRISPR TaZIP4-B2	Wild type	Plant_5	Floret_5	10.0926
CRISPR TaZIP4-B2	Wild type	Plant_6	Floret_1	17.5963
CRISPR TaZIP4-B2	Wild type	Plant_6	Floret_2	20.6689
CRISPR TaZIP4-B2	Wild type	Plant_6	Floret_3	20.3724
CRISPR TaZIP4-B2	Wild type	Plant_6	Floret_4	21.7075
CRISPR TaZIP4-B2	Wild type	Plant_6	Floret_5	18.5671
CRISPR TaZIP4-B2	Wild type	Plant_7	Floret_1	12.9064
CRISPR TaZIP4-B2	Wild type	Plant_7	Floret_2	8.32466
CRISPR TaZIP4-B2	Wild type	Plant_7	Floret_3	10.3328
CRISPR TaZIP4-B2	Wild type	Plant_7	Floret_4	15.3771
CRISPR TaZIP4-B2	Wild type	Plant_7	Floret_5	16.8661
CRISPR TaZIP4-B2	Wild type	Plant_8	Floret_1	12.2218
CRISPR TaZIP4-B2	Wild type	Plant_8	Floret_2	23.2906
CRISPR TaZIP4-B2	Wild type	Plant_8	Floret_3	15.8071
CRISPR TaZIP4-B2	Wild type	Plant_8	Floret_4	25.9211
CRISPR TaZIP4-B2	Wild type	Plant_8	Floret_5	22.85
CRISPR TaZIP4-B2	Wild type	Plant_9	Floret_1	11.1307
CRISPR TaZIP4-B2	Wild type	Plant_9	Floret_2	14.3045
CRISPR TaZIP4-B2	Wild type	Plant_9	Floret_3	16.3083
CRISPR TaZIP4-B2	Wild type	Plant_9	Floret_4	25.3551
CRISPR TaZIP4-B2	Wild type	Plant_9	Floret_5	15.2079
CRISPR TaZIP4-B2	Wild type	Plant_10	Floret_1	11.8352
CRISPR TaZIP4-B2	Wild type	Plant_10	Floret_2	13.5101
CRISPR TaZIP4-B2	Wild type	Plant_10	Floret_3	16.5862
CRISPR TaZIP4-B2	Wild type	Plant_10	Floret_4	17.4098
CRISPR TaZIP4-B2	Wild type	Plant_10	Floret_5	10.6659
CRISPR TaZIP4-B2	Mutant	Plant_1	Floret_1	63.8088
CRISPR TaZIP4-B2	Mutant	Plant_1	Floret_2	62.3236
CRISPR TaZIP4-B2	Mutant	Plant_1	Floret_3	65.9919
CRISPR TaZIP4-B2	Mutant	Plant_1	Floret_4	57.6907
CRISPR TaZIP4-B2	Mutant	Plant_1	Floret_5	51.973
CRISPR TaZIP4-B2	Mutant	Plant_2	Floret_1	29.431
CRISPR TaZIP4-B2	Mutant	Plant_2	Floret_2	37.1859
CRISPR TaZIP4-B2	Mutant	Plant_2	Floret_3	34.5976
CRISPR TaZIP4-B2	Mutant	Plant_2	Floret_4	30.6726
CRISPR TaZIP4-B2	Mutant	Plant_2	Floret_5	31.5207
CRISPR TaZIP4-B2	Mutant	Plant_3	Floret_1	66.4703
CRISPR TaZIP4-B2	Mutant	Plant_3	Floret_2	63.1446
CRISPR TaZIP4-B2	Mutant	Plant_3	Floret_3	72.0384
CRISPR TaZIP4-B2	Mutant	Plant_3	Floret_4	73.5573
CRISPR TaZIP4-B2	Mutant	Plant_3	Floret_5	71.0222
CRISPR TaZIP4-B2	Mutant	Plant_4	Floret_1	65.1741
CRISPR TaZIP4-B2	Mutant	Plant_4	Floret_2	80.8483
CRISPR TaZIP4-B2	Mutant	Plant_4	Floret_3	66.0199
CRISPR TaZIP4-B2	Mutant	Plant_4	Floret_4	77.761
CRISPR TaZIP4-B2	Mutant	Plant_4	Floret_5	63.9407
CRISPR TaZIP4-B2	Mutant	Plant_5	Floret_1	41.734
CRISPR TaZIP4-B2	Mutant	Plant_5	Floret_2	39.2902
CRISPR TaZIP4-B2	Mutant	Plant_5	Floret_3	40.1598
CRISPR TaZIP4-B2	Mutant	Plant_5	Floret_4	40
CRISPR TaZIP4-B2	Mutant	Plant_5	Floret_5	40.1883
CRISPR TaZIP4-B2	Mutant	Plant_6	Floret_1	51.6922
CRISPR TaZIP4-B2	Mutant	Plant_6	Floret_2	40.1294
CRISPR TaZIP4-B2	Mutant	Plant_6	Floret_3	45.4433
CRISPR TaZIP4-B2	Mutant	Plant_6	Floret_4	39.603
CRISPR TaZIP4-B2	Mutant	Plant_6	Floret_5	33.6033
CRISPR TaZIP4-B2	Mutant	Plant_7	Floret_1	40.1616
CRISPR TaZIP4-B2	Mutant	Plant_7	Floret_2	44.7059
CRISPR TaZIP4-B2	Mutant	Plant_7	Floret_3	48.5439
CRISPR TaZIP4-B2	Mutant	Plant_7	Floret_4	47.7498
CRISPR TaZIP4-B2	Mutant	Plant_7	Floret_5	49.3405
CRISPR TaZIP4-B2	Mutant	Plant_8	Floret_1	41.6055
CRISPR TaZIP4-B2	Mutant	Plant_8	Floret_2	32.8798
CRISPR TaZIP4-B2	Mutant	Plant_8	Floret_3	44.0026
CRISPR TaZIP4-B2	Mutant	Plant_8	Floret_4	37.2429
CRISPR TaZIP4-B2	Mutant	Plant_8	Floret_5	33.1643
CRISPR TaZIP4-B2	Mutant	Plant_9	Floret_1	51.5152
CRISPR TaZIP4-B2	Mutant	Plant_9	Floret_2	48.33
CRISPR TaZIP4-B2	Mutant	Plant_9	Floret_3	48.5406
CRISPR TaZIP4-B2	Mutant	Plant_9	Floret_4	38.1039
CRISPR TaZIP4-B2	Mutant	Plant_9	Floret_5	31.1992
CRISPR TaZIP4-B2	Mutant	Plant_10	Floret_1	48.4144
CRISPR TaZIP4-B2	Mutant	Plant_10	Floret_2	45.4268
CRISPR TaZIP4-B2	Mutant	Plant_10	Floret_3	41.7587
CRISPR TaZIP4-B2	Mutant	Plant_10	Floret_4	37.6415
CRISPR TaZIP4-B2	Mutant	Plant_10	Floret_5	39.7699
