# Supplementary material for: A Duplicated Copy of the Meiotic Gene ZIP4 Preserves up to 50% Pollen Viability and Grain Number in Polyploid Wheat
Source: Biology (Basel). 2021 Apr 2;10(4):290. doi: 10.3390/biology10040290 (PMC8065865; doi:10.3390/biology10040290)
Supplement: Supplementary file 1 [file biology-10-00290-s001.zip › Text S1.txt]

# Title: "R scripts used to extract, summarize and plot pollen profiling data generated from Multisizer 4e instrument"
# Author: "Abdul Kader Alabdullah"
# Date: "20/01/2021" 

# Part 1:
# ph1b and CS_WT
library(tidyverse)
library(tidyr)
library(dplyr)
library(plyr)
library(ggplot2)
library(ggfortify)
library(ggpubr)
library(ggridges)
library(Rmisc)
setwd("G:\\ABDUL_KADER\\Pollen_measurements\\Ph1b_experiment\\Ph1b_pollen_experiment\\")
# 1) creat the needed data frames for the WT and ph1b 
BinValues1 <- data.frame(Group=(rep("",0)),Genotype=(rep("",0)),Replicate=(rep("",0)), Sample=(rep("",0)),Bin.Diameter=(rep("",0)), 
                         Diff.Number_2ml=(rep("",0)), Diff.Number_Anther=(rep("",0)), Perc.Diff.Number_Anther=(rep("",0)))
BinValues1
PollenNumberPerAnther1 <- data.frame(Group=(rep("",0)),Genotype=(rep("",0)),Replicate=(rep("",0)),Sample=(rep("",0)),PollenNumberIn2mL=(rep("",0)),PollenNumberPerAnther=(rep("",0)))
PollenNumberPerAnther1
PercSmallerPollen1 <- data.frame(Group=(rep("",0)),Genotype=(rep("",0)),Replicate=(rep("",0)),Sample=(rep("",0)),PercSmallerPollen=(rep("",0)))
PercSmallerPollen1

#For Chinese Spring wild type (CS_WT) data
#load the rawdata file produced by Multisizer4e software  
for (x in 1:12){ #number of replicates = 12
  for (j in 1:5){ #number of samples (florets) per replicate = 5
    for (i in 1:1) { #number of reads per sample = 1
      out_dir <- "G:\\ABDUL_KADER\\Pollen_measurements\\Ph1b_experiment\\Ph1b_pollen_experiment\\Input_files_3anthers\\"
      All_BinValues1_i <- as.matrix(read.table(file = paste0(out_dir,"CS-WT_C",x,"_F",j,"_0",i,".#m4.csv"), 
                                               header = FALSE, sep = ",", col.names = paste0("V",seq_len(6)), fill = TRUE))
      head(All_BinValues1_i)
      tail(All_BinValues1_i)
      # print Multisizer 4e output data file name:
      print(All_BinValues1_i[2,2])
      # Total number of particles (= Coincidence corrected) in 2 ml out of 100 ml
      CheckCoincidenceCorrectedi <- All_BinValues1_i[14,1]
      CheckCoincidenceCorrectedi
      totalcountsi <- as.numeric(All_BinValues1_i[14,2])
      totalcountsi
      is.numeric(totalcountsi)
      # Extract the part of the raw data for each bin between 30 um to 60 um (the expected minimum and maximum limits of pollens size in wheat)
      Bin.Diameter <- All_BinValues1_i[288:370,2]
      Bin.Diameter[1]
      Bin.Diameter[83]
      Diff.Number.perc <- as.numeric(All_BinValues1_i[288:370,4])
      Diff.Number.perc
      is.numeric(Diff.Number.perc)
      # Calculate number of pollens per each bin:  
      Diff.Number_2ml <- ((Diff.Number.perc*totalcountsi)/100)
      Diff.Number_2ml # differential number of pollens (pollen) in 2 ml
      Diff.Number_100ml <- (Diff.Number_2ml*50)
      Diff.Number_100ml # differential number of pollens in the sample (3 anthers)
      Diff.Number_Anther <- (Diff.Number_100ml/3) #considering that each sample contains 3 anthers
      Diff.Number_Anther # differential number of pollens from one anthers
      #calculate differential number of pollens as percentage (%)
      sum.Number_2mL_i <- sum(Diff.Number_2ml)
      sum.Number_2mL_i
      sum.Number_2mL_i <- sum(Diff.Number_2ml)
      sum.Number_2mL_i
      sum.Number_Anther_i <- sum(Diff.Number_Anther)
      sum.Number_Anther_i
      Perc.Diff.Number_Anther <- ((Diff.Number_Anther*100)/sum.Number_Anther_i)
      Perc.Diff.Number_Anther
      BinValues1_i_WT <- cbind(Bin.Diameter, Diff.Number_2ml, Diff.Number_Anther,Perc.Diff.Number_Anther)
      BinValues1_i_WT[1:4,]
      BinValues1_i_WT[80:83,]
      df_WT <- data.frame(Group=(rep((paste0("Ph1b")),83)),
                          Genotype=(rep((paste0("Wild type")),83)),
                          Replicate=(rep(c(paste0("Plant_",x)),83)),
                          Sample=(rep(c(paste0("Floret_",j)),83)))
      df_WT[1:4,]
      df_WT[80:83,]
      BinValues1_i_WT <- cbind(df_WT,BinValues1_i_WT)
      BinValues1_i_WT[1:4,]
      colnames(BinValues1) == colnames(BinValues1_i_WT)
      BinValues1 <- rbind(BinValues1,BinValues1_i_WT)
      BinValues1[1:6,]
      #Number of pollens per anther in each Tech.Rep
      sum.Number_2mL_i_WT <- as.character(sum.Number_2mL_i)
      sum.Number_Anther_i_WT <- as.character(sum.Number_Anther_i)
      #sum.Number_Anther_i_WT <- sum.Number_Anther_i
      sum.Number_2mL_i_WT
      sum.Number_Anther_i_WT
      PollenNumberPerAnther1_i_WT <- data.frame(Group=(rep((paste0("Ph1b")),1)),
                                                Genotype=(rep((paste0("Wild type")),1)),
                                                Replicate=(rep(c(paste0("Plant_",x)),1)),
                                                Sample=(rep(c(paste0("Floret_",j)),1)),
                                                PollenNumberIn2mL=(rep((sum.Number_2mL_i_WT),1)),
                                                PollenNumberPerAnther=(rep((sum.Number_Anther_i_WT),1)))
      PollenNumberPerAnther1_i_WT
      colnames(PollenNumberPerAnther1) == colnames(PollenNumberPerAnther1_i_WT)  
      PollenNumberPerAnther1 <- rbind(PollenNumberPerAnther1,PollenNumberPerAnther1_i_WT)
      PollenNumberPerAnther1[1:2,]
      # calculate the percentage of pollen with size =< 42 micrometers for hexaploids.
      #view(BinValues1) #to check row number with bin size 42.17 
      Perc_30_42_i_WT <- sum(Perc.Diff.Number_Anther[1:41]) 
      Perc_30_42_i_WT
      PercSmallerPollen1_i_WT <- data.frame(Group=(rep((paste0("Ph1b")),1)),
                                            Genotype=(rep((paste0("Wild type")),1)),
                                            Replicate=(rep(c(paste0("Plant_",x)),1)),
                                            Sample=(rep(c(paste0("Floret_",j)),1)),
                                            PercSmallerPollen=(rep((Perc_30_42_i_WT),1)))
      colnames(PercSmallerPollen1) == colnames(PercSmallerPollen1_i_WT)  
      PercSmallerPollen1 <- rbind(PercSmallerPollen1,PercSmallerPollen1_i_WT)
      PercSmallerPollen1[1:2,]
    }
  }
}
dim(BinValues1)
dim(PollenNumberPerAnther1)
dim(PercSmallerPollen1)

#For ph1b mutant data
#load the rawdata file produced by Multisizer4e software
for (x in 1:12){ #number of replicates (plants) = 12
  for (j in 1:5){ #number of samples (florets) per replicate = 5
    for (i in 1:1) { #number of reads per sample = 1
      out_dir <- "G:\\ABDUL_KADER\\Pollen_measurements\\Ph1b_experiment\\Ph1b_pollen_experiment\\Input_files_3anthers\\"
      All_BinValues1_i <- as.matrix(read.table(file = paste0(out_dir,"Ph1_C",x,"_F",j,"_0",i,".#m4.csv"), 
                                               header = FALSE, sep = ",", col.names = paste0("V",seq_len(6)), fill = TRUE))
      head(All_BinValues1_i)
      tail(All_BinValues1_i)
      # print Multisizer 4e output data file name:
      print(All_BinValues1_i[2,2])
      # Total number of particles (= Coincidence corrected) in 2 ml out of 100 ml
      CheckCoincidenceCorrectedi <- All_BinValues1_i[14,1]
      CheckCoincidenceCorrectedi
      totalcountsi <- as.numeric(All_BinValues1_i[14,2])
      totalcountsi
      is.numeric(totalcountsi)
      # Extract the part of the raw data for each bin between 30 um to 60 um (the expected minimum and maximum limits of pollens size in wheat)
      Bin.Diameter <- All_BinValues1_i[288:370,2]
      Bin.Diameter[1]
      Bin.Diameter[83]
      Diff.Number.perc <- as.numeric(All_BinValues1_i[288:370,4])
      Diff.Number.perc
      is.numeric(Diff.Number.perc)
      # Calculate number of pollens per each bin:  
      Diff.Number_2ml <- ((Diff.Number.perc*totalcountsi)/100)
      Diff.Number_2ml # differential number of pollens (pollen) in 2 ml
      Diff.Number_100ml <- (Diff.Number_2ml*50)
      Diff.Number_100ml # differential number of pollens in the sample (3 anthers)
      Diff.Number_Anther <- (Diff.Number_100ml/3) #considering that each sample contains 3 anthers
      Diff.Number_Anther # differential number of pollens from one anthers
      #calculate differential number of pollens as percentage (%)
      sum.Number_2mL_i <- sum(Diff.Number_2ml)
      sum.Number_2mL_i      
      sum.Number_Anther_i <- sum(Diff.Number_Anther)
      sum.Number_Anther_i
      Perc.Diff.Number_Anther <- ((Diff.Number_Anther*100)/sum.Number_Anther_i)
      Perc.Diff.Number_Anther
      BinValues1_i_Mut <- cbind(Bin.Diameter, Diff.Number_2ml, Diff.Number_Anther,Perc.Diff.Number_Anther)
      BinValues1_i_Mut[1:4,]
      BinValues1_i_Mut[80:83,]
      df_Mut <- data.frame(Group=(rep((paste0("Ph1b")),83)),
                           Genotype=(rep((paste0("Mutant")),83)),
                           Replicate=(rep(c(paste0("Plant_",x)),83)),
                           Sample=(rep(c(paste0("Floret_",j)),83)))
      df_Mut[1:4,]
      df_Mut[80:83,]
      BinValues1_i_Mut <- cbind(df_Mut,BinValues1_i_Mut)
      BinValues1_i_Mut[1:4,]
      colnames(BinValues1) == colnames(BinValues1_i_Mut)
      BinValues1 <- rbind(BinValues1,BinValues1_i_Mut)
      BinValues1[1:6,]
      #Number of pollens per anther in each Tech.Rep
      sum.Number_2mL_i_Mut <- as.character(sum.Number_2mL_i)
      sum.Number_Anther_i_Mut <- as.character(sum.Number_Anther_i)
      #sum.Number_Anther_i_Mut <- sum.Number_Anther_i
      sum.Number_2mL_i_Mut
      sum.Number_Anther_i_Mut
      PollenNumberPerAnther1_i_Mut <- data.frame(Group=(rep((paste0("Ph1b")),1)),
                                                 Genotype=(rep((paste0("Mutant")),1)),
                                                 Replicate=(rep(c(paste0("Plant_",x)),1)),
                                                 Sample=(rep(c(paste0("Floret_",j)),1)),
                                                 PollenNumberIn2mL=(rep((sum.Number_2mL_i_Mut),1)),
                                                 PollenNumberPerAnther=(rep((sum.Number_Anther_i_Mut),1)))
      PollenNumberPerAnther1_i_Mut
      colnames(PollenNumberPerAnther1) == colnames(PollenNumberPerAnther1_i_Mut)  
      PollenNumberPerAnther1 <- rbind(PollenNumberPerAnther1,PollenNumberPerAnther1_i_Mut)
      PollenNumberPerAnther1[1:2,]
      # calculate the percentage of pollen with size =< 42 micrometers for hexaploids.
      #view(BinValues1) #to check row number with bin size 42.17 
      Perc_30_42_i_Mut <- sum(Perc.Diff.Number_Anther[1:41]) 
      Perc_30_42_i_Mut
      PercSmallerPollen1_i_Mut <- data.frame(Group=(rep((paste0("Ph1b")),1)),
                                             Genotype=(rep((paste0("Mutant")),1)),
                                             Replicate=(rep(c(paste0("Plant_",x)),1)),
                                             Sample=(rep(c(paste0("Floret_",j)),1)),
                                             PercSmallerPollen=(rep((Perc_30_42_i_Mut),1)))
      colnames(PercSmallerPollen1) == colnames(PercSmallerPollen1_i_Mut)  
      PercSmallerPollen1 <- rbind(PercSmallerPollen1,PercSmallerPollen1_i_Mut)
      PercSmallerPollen1[1:2,]
    }
  }
}
dim(BinValues1)
dim(PollenNumberPerAnther1)
dim(PercSmallerPollen1)
# save the outcome files
out_dir <- "G:\\ABDUL_KADER\\Pollen_measurements\\Ph1b_experiment\\Ph1b_pollen_experiment\\Output_files_3anthers\\30_60_Mm\\"
write.csv(BinValues1, file=paste0(out_dir, "Detailed_differential_number_of_pollens_WT-CS_ph1b.csv"), row.names = F)
write.csv(PollenNumberPerAnther1, file=paste0(out_dir, "Pollens_number_per_anther_WT-CS_ph1b.csv"), row.names = F)
write.csv(PercSmallerPollen1, file=paste0(out_dir, "Percentage_of_smaller_pollens_WT-CS_ph1b.csv"), row.names = F)
rm(list = ls())

###########################################################
# Part 2:
# CRISPR Tazip4-B2 and Fielder_WT
library(tidyverse)
library(tidyr)
library(dplyr)
library(plyr)
library(ggplot2)
library(ggfortify)
library(ggpubr)
library(ggridges)
library(Rmisc)
setwd("G:\\ABDUL_KADER\\Pollen_measurements\\ZIP4_CRISPR_experiment\\")
# 1) creat the needed data frames for the Fielder_WT and CRISPR Tazip4-B2
BinValues1 <- data.frame(Group=(rep("",0)),Genotype=(rep("",0)),Replicate=(rep("",0)), Sample=(rep("",0)),Bin.Diameter=(rep("",0)), 
                         Diff.Number_2ml=(rep("",0)), Diff.Number_Anther=(rep("",0)), Perc.Diff.Number_Anther=(rep("",0)))
BinValues1
PollenNumberPerAnther1 <- data.frame(Group=(rep("",0)),Genotype=(rep("",0)),Replicate=(rep("",0)),Sample=(rep("",0)),PollenNumberIn2mL=(rep("",0)),PollenNumberPerAnther=(rep("",0)))
PollenNumberPerAnther1
PercSmallerPollen1 <- data.frame(Group=(rep("",0)),Genotype=(rep("",0)),Replicate=(rep("",0)),Sample=(rep("",0)),PercSmallerPollen=(rep("",0)))
PercSmallerPollen1

#For Fielder_WT data
#load the rawdata file produced by Multisizer4e software
for (x in 1:10){ #number of replicates = 10
  for (j in 1:5){ #number of samples (florets) per replicate = 5
    for (i in 1:1) { #number of reads per sample = 1
      out_dir <- "G:\\ABDUL_KADER\\Pollen_measurements\\ZIP4_CRISPR_experiment\\Input_files_6anthers\\"
      All_BinValues1_i <- as.matrix(read.table(file = paste0(out_dir,"WT_Fielder_C",x,"_F",j,"_0",i,".#m4.csv"), 
                                               header = FALSE, sep = ",", col.names = paste0("V",seq_len(6)), fill = TRUE))
      head(All_BinValues1_i)
      tail(All_BinValues1_i)
      # print Multisizer 4e output data file name:
      print(All_BinValues1_i[2,2])
      # Total number of particles (= Coincidence corrected) in 2 ml out of 100 ml
      CheckCoincidenceCorrectedi <- All_BinValues1_i[14,1]
      CheckCoincidenceCorrectedi
      totalcountsi <- as.numeric(All_BinValues1_i[14,2])
      totalcountsi
      is.numeric(totalcountsi)
      # Extract the part of the raw data for each bin between 30 um to 60 um (the expected minimum and maximum limits of pollens size in wheat)
      Bin.Diameter <- All_BinValues1_i[288:370,2]
      Bin.Diameter[1]
      Bin.Diameter[83]
      Diff.Number.perc <- as.numeric(All_BinValues1_i[288:370,4])
      Diff.Number.perc
      is.numeric(Diff.Number.perc)
      # Calculate number of pollens per each bin:  
      Diff.Number_2ml <- ((Diff.Number.perc*totalcountsi)/100)
      Diff.Number_2ml # differential number of pollens (pollen) in 2 ml
      Diff.Number_100ml <- (Diff.Number_2ml*50)
      Diff.Number_100ml # differential number of pollens in the sample (6 anthers)
      Diff.Number_Anther <- (Diff.Number_100ml/6) #considering that each sample contains 6 anthers
      Diff.Number_Anther # differential number of pollens from one anthers
      #calculate differential number of pollens as percentage (%)
      sum.Number_2mL_i <- sum(Diff.Number_2ml)
      sum.Number_2mL_i
            sum.Number_Anther_i <- sum(Diff.Number_Anther)
      sum.Number_Anther_i
      Perc.Diff.Number_Anther <- ((Diff.Number_Anther*100)/sum.Number_Anther_i)
      Perc.Diff.Number_Anther
      BinValues1_i_WT <- cbind(Bin.Diameter, Diff.Number_2ml, Diff.Number_Anther,Perc.Diff.Number_Anther)
      BinValues1_i_WT[1:4,]
      BinValues1_i_WT[80:83,]
      df_WT <- data.frame(Group=(rep((paste0("CRISPR-ZIP4-B2")),83)),
                          Genotype=(rep((paste0("Wild type")),83)),
                          Replicate=(rep(c(paste0("Plant_",x)),83)),
                          Sample=(rep(c(paste0("Floret_",j)),83)))
      df_WT[1:4,]
      df_WT[80:83,]
      BinValues1_i_WT <- cbind(df_WT,BinValues1_i_WT)
      BinValues1_i_WT[1:4,]
      colnames(BinValues1) == colnames(BinValues1_i_WT)
      BinValues1 <- rbind(BinValues1,BinValues1_i_WT)
      BinValues1[1:6,]
      #Number of pollens per anther in each Tech.Rep
      sum.Number_2mL_i_WT <- as.character(sum.Number_2mL_i)
      sum.Number_Anther_i_WT <- as.character(sum.Number_Anther_i)
      #sum.Number_Anther_i_WT <- sum.Number_Anther_i
      sum.Number_2mL_i_WT
      sum.Number_Anther_i_WT
      PollenNumberPerAnther1_i_WT <- data.frame(Group=(rep((paste0("CRISPR-ZIP4-B2")),1)),
                                                Genotype=(rep((paste0("Wild type")),1)),
                                                Replicate=(rep(c(paste0("Plant_",x)),1)),
                                                Sample=(rep(c(paste0("Floret_",j)),1)),
                                                PollenNumberIn2mL=(rep((sum.Number_2mL_i_WT),1)),
                                                PollenNumberPerAnther=(rep((sum.Number_Anther_i_WT),1)))
      PollenNumberPerAnther1_i_WT
      colnames(PollenNumberPerAnther1) == colnames(PollenNumberPerAnther1_i_WT)  
      PollenNumberPerAnther1 <- rbind(PollenNumberPerAnther1,PollenNumberPerAnther1_i_WT)
      PollenNumberPerAnther1[1:2,]
      # calculate the percentage of pollen with size =< 42 micrometers for hexaploids.
      #view(BinValues1) #to check row number with bin size 42.17 
      Perc_30_42_i_WT <- sum(Perc.Diff.Number_Anther[1:41]) 
      Perc_30_42_i_WT
      PercSmallerPollen1_i_WT <- data.frame(Group=(rep((paste0("CRISPR-ZIP4-B2")),1)),
                                            Genotype=(rep((paste0("Wild type")),1)),
                                            Replicate=(rep(c(paste0("Plant_",x)),1)),
                                            Sample=(rep(c(paste0("Floret_",j)),1)),
                                            PercSmallerPollen=(rep((Perc_30_42_i_WT),1)))
      colnames(PercSmallerPollen1) == colnames(PercSmallerPollen1_i_WT)  
      PercSmallerPollen1 <- rbind(PercSmallerPollen1,PercSmallerPollen1_i_WT)
      PercSmallerPollen1[1:2,]
    }
  }
}
dim(BinValues1)
dim(PollenNumberPerAnther1)
dim(PercSmallerPollen1)

#For CRISPR Tazip4-B2
for (x in 1:10){ #number of replicates (plants) = 10
  for (j in 1:5){ #number of samples (florets) per replicate = 5
    for (i in 1:1) { #number of reads per sample = 1
      out_dir <- "G:\\ABDUL_KADER\\Pollen_measurements\\ZIP4_CRISPR_experiment\\Input_files_6anthers\\"
      All_BinValues1_i <- as.matrix(read.table(file = paste0(out_dir,"CRISPR_ZIP4_C",x,"_F",j,"_0",i,".#m4.csv"), 
                                               header = FALSE, sep = ",", col.names = paste0("V",seq_len(6)), fill = TRUE))
      head(All_BinValues1_i)
      tail(All_BinValues1_i)
      # print Multisizer 4e output data file name:
      print(All_BinValues1_i[2,2])
      # Total number of particles (= Coincidence corrected) in 2 ml out of 100 ml
      CheckCoincidenceCorrectedi <- All_BinValues1_i[14,1]
      CheckCoincidenceCorrectedi
      totalcountsi <- as.numeric(All_BinValues1_i[14,2])
      totalcountsi
      is.numeric(totalcountsi)
      # Extract the part of the raw data for each bin between 30 um to 60 um (the expected minimum and maximum limits of pollens size in wheat)
      Bin.Diameter <- All_BinValues1_i[288:370,2]
      Bin.Diameter[1]
      Bin.Diameter[83]
      Diff.Number.perc <- as.numeric(All_BinValues1_i[288:370,4])
      Diff.Number.perc
      is.numeric(Diff.Number.perc)
      # Calculate number of pollens per each bin:  
      Diff.Number_2ml <- ((Diff.Number.perc*totalcountsi)/100)
      Diff.Number_2ml # differential number of pollens (pollen) in 2 ml
      Diff.Number_100ml <- (Diff.Number_2ml*50)
      Diff.Number_100ml # differential number of pollens in the sample (6 anthers)
      Diff.Number_Anther <- (Diff.Number_100ml/6) #considering that each sample contains 6 anthers
      Diff.Number_Anther # differential number of pollens from one anthers
      #calculate differential number of pollens as percentage (%)
      sum.Number_2mL_i <- sum(Diff.Number_2ml)
      sum.Number_2mL_i
            sum.Number_Anther_i <- sum(Diff.Number_Anther)
      sum.Number_Anther_i
      Perc.Diff.Number_Anther <- ((Diff.Number_Anther*100)/sum.Number_Anther_i)
      Perc.Diff.Number_Anther
      BinValues1_i_Mut <- cbind(Bin.Diameter, Diff.Number_2ml, Diff.Number_Anther,Perc.Diff.Number_Anther)
      BinValues1_i_Mut[1:4,]
      BinValues1_i_Mut[80:83,]
      df_Mut <- data.frame(Group=(rep((paste0("CRISPR-ZIP4-B2")),83)),
                           Genotype=(rep((paste0("Mutant")),83)),
                           Replicate=(rep(c(paste0("Plant_",x)),83)),
                           Sample=(rep(c(paste0("Floret_",j)),83)))
      df_Mut[1:4,]
      df_Mut[80:83,]
      BinValues1_i_Mut <- cbind(df_Mut,BinValues1_i_Mut)
      BinValues1_i_Mut[1:4,]
      colnames(BinValues1) == colnames(BinValues1_i_Mut)
      BinValues1 <- rbind(BinValues1,BinValues1_i_Mut)
      BinValues1[1:6,]
      #Number of pollens per anther in each Tech.Rep
      sum.Number_2mL_i_Mut <- as.character(sum.Number_2mL_i)
      sum.Number_Anther_i_Mut <- as.character(sum.Number_Anther_i)
      #sum.Number_Anther_i_Mut <- sum.Number_Anther_i
      sum.Number_2mL_i_Mut
      sum.Number_Anther_i_Mut
      PollenNumberPerAnther1_i_Mut <- data.frame(Group=(rep((paste0("CRISPR-ZIP4-B2")),1)),
                                                 Genotype=(rep((paste0("Mutant")),1)),
                                                 Replicate=(rep(c(paste0("Plant_",x)),1)),
                                                 Sample=(rep(c(paste0("Floret_",j)),1)),
                                                 PollenNumberIn2mL=(rep((sum.Number_2mL_i_Mut),1)),
                                                 PollenNumberPerAnther=(rep((sum.Number_Anther_i_Mut),1)))
      PollenNumberPerAnther1_i_Mut
      colnames(PollenNumberPerAnther1) == colnames(PollenNumberPerAnther1_i_Mut)  
      PollenNumberPerAnther1 <- rbind(PollenNumberPerAnther1,PollenNumberPerAnther1_i_Mut)
      PollenNumberPerAnther1[1:2,]
      # calculate the percentage of pollen with size =< 42 micrometers for hexaploids.
      #view(BinValues1) #to check row number with bin size 42.17 
      Perc_30_42_i_Mut <- sum(Perc.Diff.Number_Anther[1:41]) 
      Perc_30_42_i_Mut
      PercSmallerPollen1_i_Mut <- data.frame(Group=(rep((paste0("CRISPR-ZIP4-B2")),1)),
                                             Genotype=(rep((paste0("Mutant")),1)),
                                             Replicate=(rep(c(paste0("Plant_",x)),1)),
                                             Sample=(rep(c(paste0("Floret_",j)),1)),
                                             PercSmallerPollen=(rep((Perc_30_42_i_Mut),1)))
      colnames(PercSmallerPollen1) == colnames(PercSmallerPollen1_i_Mut)  
      PercSmallerPollen1 <- rbind(PercSmallerPollen1,PercSmallerPollen1_i_Mut)
      PercSmallerPollen1[1:2,]
    }
  }
}
dim(BinValues1)
dim(PollenNumberPerAnther1)
dim(PercSmallerPollen1)
# save the outcome files
out_dir <- "G:\\ABDUL_KADER\\Pollen_measurements\\ZIP4_CRISPR_experiment\\Output_files_6anthers\\30_60_Mm\\"
write.csv(BinValues1, file=paste0(out_dir, "Detailed_differential_number_of_pollens_WT-Fielder_CRISPR-zip4-B2.csv"), row.names = F)
write.csv(PollenNumberPerAnther1, file=paste0(out_dir, "Pollens_number_per_anther_WT-Fielder_CRISPR-zip4-B2.csv"), row.names = F)
write.csv(PercSmallerPollen1, file=paste0(out_dir, "Percentage_of_smaller_pollens_WT-Fielder_CRISPR-zip4-B2.csv"), row.names = F)
rm(list = ls())


###########################################################
# Part 3:
# ph1c and Cappelli_WT
library(tidyverse)
library(tidyr)
library(dplyr)
library(plyr)
library(ggplot2)
library(ggfortify)
library(ggpubr)
library(ggridges)
library(Rmisc)
setwd("G:\\ABDUL_KADER\\Pollen_measurements\\Ph1c_Cappelli\\")
# 1) creat the needed data frames for the WT and ph1c
BinValues1 <- data.frame(Group=(rep("",0)),Genotype=(rep("",0)),Replicate=(rep("",0)), Sample=(rep("",0)),Bin.Diameter=(rep("",0)), 
                         Diff.Number_2ml=(rep("",0)), Diff.Number_Anther=(rep("",0)), Perc.Diff.Number_Anther=(rep("",0)))
BinValues1
PollenNumberPerAnther1 <- data.frame(Group=(rep("",0)),Genotype=(rep("",0)),Replicate=(rep("",0)),Sample=(rep("",0)),PollenNumberIn2mL=(rep("",0)),PollenNumberPerAnther=(rep("",0)))
PollenNumberPerAnther1
PercSmallerPollen1 <- data.frame(Group=(rep("",0)),Genotype=(rep("",0)),Replicate=(rep("",0)),Sample=(rep("",0)),PercSmallerPollen=(rep("",0)))
PercSmallerPollen1
#load the rawdata file produced by Multisizer4 software  
#For Cappelli WT
for (x in 1:10){ #number of replicates = 10
  for (j in 1:5){ #number of samples (florets) per replicate = 5
    for (i in 1:1) { #number of reads per sample = 1
      out_dir <- "G:\\ABDUL_KADER\\Pollen_measurements\\Ph1c_Cappelli\\Input_files_3anthers\\"
      All_BinValues1_i <- as.matrix(read.table(file = paste0(out_dir,"WT_Cappelli_C",x,"_F",j,"_0",i,".#m4.csv"), 
                                               header = FALSE, sep = ",", col.names = paste0("V",seq_len(6)), fill = TRUE))
      head(All_BinValues1_i)
      tail(All_BinValues1_i)
      # print Multisizer 4e output data file name:
      print(All_BinValues1_i[2,2])
      # Total number of particles (= Coincidence corrected) in 2 ml out of 100 ml
      CheckCoincidenceCorrectedi <- All_BinValues1_i[14,1]
      CheckCoincidenceCorrectedi
      totalcountsi <- as.numeric(All_BinValues1_i[14,2])
      totalcountsi
      is.numeric(totalcountsi)
      # Extract the part of the raw data for each bin between 30 um to 60 um (the expected minimum and maximum limits of pollens size in wheat)
      Bin.Diameter <- All_BinValues1_i[288:370,2]
      Bin.Diameter[1]
      Bin.Diameter[83]
      Diff.Number.perc <- as.numeric(All_BinValues1_i[288:370,4])
      Diff.Number.perc
      is.numeric(Diff.Number.perc)
      # Calculate number of pollens per each bin:  
      Diff.Number_2ml <- ((Diff.Number.perc*totalcountsi)/100)
      Diff.Number_2ml # differential number of pollens (pollen) in 2 ml
      Diff.Number_100ml <- (Diff.Number_2ml*50)
      Diff.Number_100ml # differential number of pollens in the sample (3 anthers)
      Diff.Number_Anther <- (Diff.Number_100ml/3) #considering that each sample contains 3 anthers
      Diff.Number_Anther # differential number of pollens from one anthers
      #calculate differential number of pollens as percentage (%)
      sum.Number_2mL_i <- sum(Diff.Number_2ml)
      sum.Number_2mL_i
      sum.Number_Anther_i <- sum(Diff.Number_Anther)
      sum.Number_Anther_i
      Perc.Diff.Number_Anther <- ((Diff.Number_Anther*100)/sum.Number_Anther_i)
      Perc.Diff.Number_Anther
      BinValues1_i_WT <- cbind(Bin.Diameter, Diff.Number_2ml, Diff.Number_Anther,Perc.Diff.Number_Anther)
      BinValues1_i_WT[1:4,]
      BinValues1_i_WT[80:83,]
      df_WT <- data.frame(Group=(rep((paste0("Ph1c")),83)),
                          Genotype=(rep((paste0("Wild type")),83)),
                          Replicate=(rep(c(paste0("Plant_",x)),83)),
                          Sample=(rep(c(paste0("Floret_",j)),83)))
      df_WT[1:4,]
      df_WT[80:83,]
      BinValues1_i_WT <- cbind(df_WT,BinValues1_i_WT)
      BinValues1_i_WT[1:4,]
      colnames(BinValues1) == colnames(BinValues1_i_WT)
      BinValues1 <- rbind(BinValues1,BinValues1_i_WT)
      BinValues1[1:6,]
      #Number of pollens per anther in each Tech.Rep
      sum.Number_2mL_i_WT <- as.character(sum.Number_2mL_i)
      sum.Number_Anther_i_WT <- as.character(sum.Number_Anther_i)
      #sum.Number_Anther_i_WT <- sum.Number_Anther_i
      sum.Number_2mL_i_WT
      sum.Number_Anther_i_WT
      PollenNumberPerAnther1_i_WT <- data.frame(Group=(rep((paste0("Ph1c")),1)),
                                                Genotype=(rep((paste0("Wild type")),1)),
                                                Replicate=(rep(c(paste0("Plant_",x)),1)),
                                                Sample=(rep(c(paste0("Floret_",j)),1)),
                                                PollenNumberIn2mL=(rep((sum.Number_2mL_i_WT),1)),
                                                PollenNumberPerAnther=(rep((sum.Number_Anther_i_WT),1)))
      PollenNumberPerAnther1_i_WT
      colnames(PollenNumberPerAnther1) == colnames(PollenNumberPerAnther1_i_WT)  
      PollenNumberPerAnther1 <- rbind(PollenNumberPerAnther1,PollenNumberPerAnther1_i_WT)
      PollenNumberPerAnther1[1:2,]
      # calculate the percentage of pollen with size =< 38 micrometers for tetraploids.
      #view(BinValues1) #to check row number with bin size 38.08 
      Perc_30_38_i_WT <- sum(Perc.Diff.Number_Anther[1:29]) 
      Perc_30_38_i_WT
      PercSmallerPollen1_i_WT <- data.frame(Group=(rep((paste0("Ph1c")),1)),
                                            Genotype=(rep((paste0("Wild type")),1)),
                                            Replicate=(rep(c(paste0("Plant_",x)),1)),
                                            Sample=(rep(c(paste0("Floret_",j)),1)),
                                            PercSmallerPollen=(rep((Perc_30_38_i_WT),1)))
      colnames(PercSmallerPollen1) == colnames(PercSmallerPollen1_i_WT)  
      PercSmallerPollen1 <- rbind(PercSmallerPollen1,PercSmallerPollen1_i_WT)
      PercSmallerPollen1[1:2,]
    }
  }
}
dim(BinValues1)
dim(PollenNumberPerAnther1)
dim(PercSmallerPollen1)

#For ph1c 
for (x in 1:10){ #number of replicates (plants) = 10
  for (j in 1:5){ #number of samples (florets) per replicate = 5
    for (i in 1:1) { #number of reads per sample = 1
      out_dir <- "G:\\ABDUL_KADER\\Pollen_measurements\\Ph1c_Cappelli\\Input_files_3anthers\\"
      All_BinValues1_i <- as.matrix(read.table(file = paste0(out_dir,"Ph1c_Cappelli_C",x,"_F",j,"_0",i,".#m4.csv"), 
                                               header = FALSE, sep = ",", col.names = paste0("V",seq_len(6)), fill = TRUE))
      head(All_BinValues1_i)
      tail(All_BinValues1_i)
      # print Multisizer 4e output data file name:
      print(All_BinValues1_i[2,2])
      # Total number of particles (= Coincidence corrected) in 2 ml out of 100 ml
      CheckCoincidenceCorrectedi <- All_BinValues1_i[14,1]
      CheckCoincidenceCorrectedi
      totalcountsi <- as.numeric(All_BinValues1_i[14,2])
      totalcountsi
      is.numeric(totalcountsi)
      # Extract the part of the raw data for each bin between 30 um to 60 um (the expected minimum and maximum limits of pollens size in wheat)
      Bin.Diameter <- All_BinValues1_i[288:370,2]
      Bin.Diameter[1]
      Bin.Diameter[83]
      Diff.Number.perc <- as.numeric(All_BinValues1_i[288:370,4])
      Diff.Number.perc
      is.numeric(Diff.Number.perc)
      # Calculate number of pollens per each bin:  
      Diff.Number_2ml <- ((Diff.Number.perc*totalcountsi)/100)
      Diff.Number_2ml # differential number of pollens (pollen) in 2 ml
      Diff.Number_100ml <- (Diff.Number_2ml*50)
      Diff.Number_100ml # differential number of pollens in the sample (3 anthers)
      Diff.Number_Anther <- (Diff.Number_100ml/3) #considering that each sample contains 3 anthers
      Diff.Number_Anther # differential number of pollens from one anthers
      #calculate differential number of pollens as percentage (%)
      sum.Number_2mL_i <- sum(Diff.Number_2ml)
      sum.Number_2mL_i
      sum.Number_Anther_i <- sum(Diff.Number_Anther)
      sum.Number_Anther_i
      Perc.Diff.Number_Anther <- ((Diff.Number_Anther*100)/sum.Number_Anther_i)
      Perc.Diff.Number_Anther
      BinValues1_i_Mut <- cbind(Bin.Diameter, Diff.Number_2ml, Diff.Number_Anther,Perc.Diff.Number_Anther)
      BinValues1_i_Mut[1:4,]
      BinValues1_i_Mut[80:83,]
      df_Mut <- data.frame(Group=(rep((paste0("Ph1c")),83)),
                           Genotype=(rep((paste0("Mutant")),83)),
                           Replicate=(rep(c(paste0("Plant_",x)),83)),
                           Sample=(rep(c(paste0("Floret_",j)),83)))
      df_Mut[1:4,]
      df_Mut[80:83,]
      BinValues1_i_Mut <- cbind(df_Mut,BinValues1_i_Mut)
      BinValues1_i_Mut[1:4,]
      colnames(BinValues1) == colnames(BinValues1_i_Mut)
      BinValues1 <- rbind(BinValues1,BinValues1_i_Mut)
      BinValues1[1:6,]
      #Number of pollens per anther in each Tech.Rep
      sum.Number_2mL_i_Mut <- as.character(sum.Number_2mL_i)
      sum.Number_Anther_i_Mut <- as.character(sum.Number_Anther_i)
      #sum.Number_Anther_i_Mut <- sum.Number_Anther_i
      sum.Number_2mL_i_Mut
      sum.Number_Anther_i_Mut
      PollenNumberPerAnther1_i_Mut <- data.frame(Group=(rep((paste0("Ph1c")),1)),
                                                 Genotype=(rep((paste0("Mutant")),1)),
                                                 Replicate=(rep(c(paste0("Plant_",x)),1)),
                                                 Sample=(rep(c(paste0("Floret_",j)),1)),
                                                 PollenNumberIn2mL=(rep((sum.Number_2mL_i_Mut),1)),
                                                 PollenNumberPerAnther=(rep((sum.Number_Anther_i_Mut),1)))
      PollenNumberPerAnther1_i_Mut
      colnames(PollenNumberPerAnther1) == colnames(PollenNumberPerAnther1_i_Mut)  
      PollenNumberPerAnther1 <- rbind(PollenNumberPerAnther1,PollenNumberPerAnther1_i_Mut)
      PollenNumberPerAnther1[1:2,]
      # calculate the percentage of pollen with size =< 38 micrometers for tetraploids.
      #view(BinValues1) #to check row number with bin size 38.08 
      Perc_30_38_i_Mut <- sum(Perc.Diff.Number_Anther[1:29]) 
      Perc_30_38_i_Mut
      PercSmallerPollen1_i_Mut <- data.frame(Group=(rep((paste0("Ph1c")),1)),
                                             Genotype=(rep((paste0("Mutant")),1)),
                                             Replicate=(rep(c(paste0("Plant_",x)),1)),
                                             Sample=(rep(c(paste0("Floret_",j)),1)),
                                             PercSmallerPollen=(rep((Perc_30_38_i_Mut),1)))
      colnames(PercSmallerPollen1) == colnames(PercSmallerPollen1_i_Mut)  
      PercSmallerPollen1 <- rbind(PercSmallerPollen1,PercSmallerPollen1_i_Mut)
      PercSmallerPollen1[1:2,]
    }
  }
}
dim(BinValues1)
dim(PollenNumberPerAnther1)
dim(PercSmallerPollen1)
# save the outcome files
out_dir <- "G:\\ABDUL_KADER\\Pollen_measurements\\Ph1c_Cappelli\\Output_files_3anthers\\30_60_Mm\\"
write.csv(BinValues1, file=paste0(out_dir, "Detailed_differential_number_of_pollens_WT-Cappelli_ph1c.csv"), row.names = F)
write.csv(PollenNumberPerAnther1, file=paste0(out_dir, "Pollens_number_per_anther_WT-Cappelli_ph1c.csv"), row.names = F)
write.csv(PercSmallerPollen1, file=paste0(out_dir, "Percentage_of_smaller_pollens_WT-Cappelli_ph1c.csv"), row.names = F)
rm(list = ls())


###########################################################
# Part 4:
#Combine all data for plotting

library(tidyverse)
library(tidyr)
library(dplyr)
library(plyr)
library(ggplot2)
library(ggfortify)
library(ggpubr)
library(ggridges)
library(Rmisc)

# Plot differential number of pollens
setwd("G:\\ABDUL_KADER\\Pollen_measurements\\All_ZIP4\\Pollen_Profiling\\")
out_dir <- "G:\\ABDUL_KADER\\Pollen_measurements\\All_ZIP4\\Pollen_Profiling\\Input_files_all\\"
Diff.Number_Ph1b <- read.csv(file=paste0(out_dir,"Detailed_differential_number_of_pollens_WT-CS_ph1b.csv"), header=T)
Diff.Number_Ph1c <- read.csv(file=paste0(out_dir,"Detailed_differential_number_of_pollens_WT-Cappelli_ph1c.csv"), header=T)
Diff.Number_zip4 <- read.csv(file=paste0(out_dir,"Detailed_differential_number_of_pollens_WT-Fielder_CRISPR-zip4-B2.csv"), header=T)
colnames(Diff.Number_Ph1b) == colnames(Diff.Number_Ph1c)
colnames(Diff.Number_Ph1b) == colnames(Diff.Number_zip4)
Diff.Number_All <- rbind(Diff.Number_Ph1b,Diff.Number_Ph1c,Diff.Number_zip4)
Diff.Number_All[1:6,]
dim(Diff.Number_All) 
out_dir <- "G:\\ABDUL_KADER\\Pollen_measurements\\All_ZIP4\\Pollen_Profiling\\Output_files\\"
# summarize pollen size data
summ_Diff.Number_Anther = summarySE(Diff.Number_All, measurevar = "Diff.Number_Anther", groupvars = c("Group","Genotype","Replicate","Bin.Diameter"))
summ_Diff.Number_Anther[1:10,]
dim(summ_Diff.Number_Anther) 
write.csv(summ_Diff.Number_Anther, file=paste0(out_dir,"Summarized_differential_number_of_pollens_per_anther_All.csv"), 
          row.names = F) 
summ_Diff.Number_Anther1 = summarySE(summ_Diff.Number_Anther, measurevar = "Diff.Number_Anther", groupvars = c("Group","Genotype","Bin.Diameter"))
summ_Diff.Number_Anther1[1:10,]
dim(summ_Diff.Number_Anther1) 
write.csv(summ_Diff.Number_Anther1, file=paste0(out_dir,"Summarized_differential_number_of_pollens_per_anther_All_1.csv"), 
          row.names = F) 
# Calculate means and medians pollen size
# first I need to creat new file that has each Bin.Diameter row repeated number of times equals number of pollens in that bin (or the value of "Diff.Number_Anther") this will also allow to plot histogram or density plot    
uncounted_reps <- uncount(summ_Diff.Number_Anther, summ_Diff.Number_Anther$Diff.Number_Anther)
head(uncounted_reps)
dim(uncounted_reps)
# first calculate means and medians for each replicate
md_reps <- ddply(uncounted_reps, .(Group,Genotype,Replicate), summarise, Mean=mean(Bin.Diameter), Median=median(Bin.Diameter))
head(md_reps)
write.csv(md_reps, file=paste0(out_dir,"Mean_Median_pollen_size_per_replicate_all_genotypes.csv"), 
          row.names = F) 
# then calculate means and medians for each genotype (from the average of means and average of medians)
Mean_pollen_size = summarySE(md_reps, measurevar = "Mean", groupvars = c("Group","Genotype"))
Mean_pollen_size
write.csv(Mean_pollen_size, file=paste0(out_dir,"Mean_pollen_size_with_sd_se_ci_all_genotypes.csv"), 
          row.names = F) 
Median_pollen_size = summarySE(md_reps, measurevar = "Median", groupvars = c("Group","Genotype"))
Median_pollen_size
write.csv(Median_pollen_size, file=paste0(out_dir,"Median_pollen_size_with_sd_se_ci_all_genotypes.csv"), 
          row.names = F) 
#density plots
#first I need to creat new data file that allows to plot histogram or density plots using the function "uncount()"    
uncounted <- uncount(summ_Diff.Number_Anther1, summ_Diff.Number_Anther1$Diff.Number_Anther)
head(uncounted)
dim(uncounted) 
# Let's plot by Group
pdf(file=paste0(out_dir, "Density plot with means for Summarized pollens number and size All genotypes.pdf"), height = 5, width = 10)
ggplot(uncounted, aes(Bin.Diameter, fill=Genotype,color=Genotype)) +  
  geom_density(alpha= 0.4) + 
  geom_vline(data=Mean_pollen_size, aes(xintercept=Mean ,color=Genotype),linetype = "dashed") +
  ggtitle("Density plot with means for pollens number and size") + 
  theme(axis.text=element_text(size=12)) +
  facet_wrap(~ Group,scales="fixed", nrow =1) +
  ylab("Density")  + xlab("Pollen size (Micrometre)")
dev.off()
pdf(file=paste0(out_dir, "Density plot with medians for Summarized pollens number and size All genotypes.pdf"), height = 5, width = 10)
ggplot(uncounted, aes(Bin.Diameter, fill=Genotype,color=Genotype)) +  
  geom_density(alpha= 0.4) + 
  geom_vline(data=Median_pollen_size, aes(xintercept=Median ,color=Genotype),linetype = "dashed") +
  ggtitle("Density plot with medians for pollens number and size") + 
  theme(axis.text=element_text(size=12)) +
  facet_wrap(~ Group,scales="fixed", nrow =1) +
  ylab("Density")  + xlab("Pollen size (Micrometre)")
dev.off()
# Percentage of differential number of pollens
summ_Perc.Diff.Number_Anther = summarySE(Diff.Number_All, measurevar = "Perc.Diff.Number_Anther", groupvars = c("Group","Genotype","Replicate","Bin.Diameter"))
summ_Perc.Diff.Number_Anther[1:10,]
write.csv(summ_Perc.Diff.Number_Anther, file=paste0(out_dir,"Summarized_perc.differential_number_of_pollens_per_anther_All.csv"), row.names = F)
summ_Perc.Diff.Number_Anther1 = summarySE(summ_Perc.Diff.Number_Anther, measurevar = "Perc.Diff.Number_Anther", groupvars = c("Group","Genotype","Bin.Diameter"))
summ_Perc.Diff.Number_Anther1[1:10,]
write.csv(summ_Perc.Diff.Number_Anther1, file=paste0(out_dir,"Summarized_perc.differential_number_of_pollens_per_anther_All_1.csv"), row.names = F)
#Line plot with standard diviation
pdf(file=paste0(out_dir, "Line plot percentage differential pollens number per anther with sd for All 1.pdf"), height = 5, width = 10)
ggplot(summ_Perc.Diff.Number_Anther1, aes(Bin.Diameter, Perc.Diff.Number_Anther,color = Genotype)) + 
  geom_line() +
  ggtitle("Differential pollens number per anther (%) with sd for all genotypes") + 
  geom_errorbar(aes(ymin=Perc.Diff.Number_Anther, ymax=Perc.Diff.Number_Anther+sd), width=.1, alpha = 0.3) + 
  theme(axis.text=element_text(size=12)) +
  facet_wrap(~ Group,scales="fixed", nrow =1) +
  ylab("Pollens number (%)")  + xlab("Pollen size (Micrometre)")
dev.off()
#Line plot with standard error
pdf(file=paste0(out_dir, "Line plot percentage differential pollens number per anther with se for All 1.pdf"), height = 5, width = 10)
ggplot(summ_Perc.Diff.Number_Anther1, aes(Bin.Diameter, Perc.Diff.Number_Anther,color = Genotype)) + 
  geom_line() +
  ggtitle("Differential pollens number per anther (%) with se for all genotypes") + 
  geom_errorbar(aes(ymin=Perc.Diff.Number_Anther, ymax=Perc.Diff.Number_Anther+se), width=.1, alpha = 0.3) + 
  theme(axis.text=element_text(size=12)) +
  facet_wrap(~ Group,scales="fixed", nrow =1) +
  ylab("Pollens number (%)")  + xlab("Pollen size (Micrometre)")
dev.off()

# Number of pollens per anther
setwd("G:\\ABDUL_KADER\\Pollen_measurements\\All_ZIP4\\Pollen_Profiling\\")
out_dir <- "G:\\ABDUL_KADER\\Pollen_measurements\\All_ZIP4\\Pollen_Profiling\\Input_files_all\\"
Pollen.Number_Ph1b <- read.csv(file=paste0(out_dir,"Pollens_number_per_anther_WT-CS_ph1b.csv"), header=T)
Pollen.Number_Ph1c <- read.csv(file=paste0(out_dir,"Pollens_number_per_anther_WT-Cappelli_ph1c.csv"), header=T)
Pollen.Number_zip4 <- read.csv(file=paste0(out_dir,"Pollens_number_per_anther_WT-Fielder_CRISPR-zip4-B2.csv"), header=T)
colnames(Pollen.Number_Ph1b) == colnames(Pollen.Number_Ph1c)
colnames(Pollen.Number_Ph1b) == colnames(Pollen.Number_zip4)
Pollen.Number_All <- rbind(Pollen.Number_Ph1b,Pollen.Number_Ph1c,Pollen.Number_zip4)
Pollen.Number_All[1:6,]
dim(Pollen.Number_All) 
out_dir <- "G:\\ABDUL_KADER\\Pollen_measurements\\All_ZIP4\\Pollen_Profiling\\Output_files\\"
# Summarize the pollen number data
# First calculate means and medians for each replicate
mdnum_reps <- ddply(Pollen.Number_All, .(Group,Genotype,Replicate), summarise, 
                    Mean=mean(PollenNumberPerAnther), Median=median(PollenNumberPerAnther))
head(mdnum_reps)
write.csv(mdnum_reps, file=paste0(out_dir,"Mean_Median_pollen_number_per_replicate_all_genotypes.csv"), 
          row.names = F) 
# Then calculate means and medians for each genotype (from the average of means and average of medians)
Mean_pollen_number = summarySE(mdnum_reps, measurevar = "Mean", groupvars = c("Group","Genotype"))
Mean_pollen_number
write.csv(Mean_pollen_number, file=paste0(out_dir,"Mean_pollen_number_with_sd_se_ci_all_genotypes.csv"), 
          row.names = F) 
Median_pollen_number = summarySE(mdnum_reps, measurevar = "Median", groupvars = c("Group","Genotype"))
Median_pollen_number
write.csv(Median_pollen_number, file=paste0(out_dir,"Median_pollen_number_with_sd_se_ci_all_genotypes.csv"), 
          row.names = F) 
summ_Pollen_number_data = summarySE(Pollen.Number_All, measurevar = "PollenNumberPerAnther", groupvars =c("Group","Genotype","Replicate"))
summ_Pollen_number_data[1:6,]
write.csv(summ_Pollen_number_data, file=paste0(out_dir,"Summarized_pollens_number_per_anther_All_genotypes.csv"), row.names = F)
sum_Pollen_number_2mL <- ddply(Pollen.Number_All, .(Group,Genotype,Replicate), summarise, MeasuredPollensPerPlant=sum(PollenNumberIn2mL))
head(sum_Pollen_number_2mL)
write.csv(sum_Pollen_number_2mL, file=paste0(out_dir,"Measured_pollens_per_plant_All_genotypes.csv"), row.names = F)
summ_measured_pollens_per_plant = summarySE(sum_Pollen_number_2mL, measurevar = "MeasuredPollensPerPlant", groupvars =c("Group","Genotype"))
summ_measured_pollens_per_plant
write.csv(summ_measured_pollens_per_plant, file=paste0(out_dir,"Measured_pollens_per_plant_per_genotype_with_sd_se_ci.csv"), row.names = F)
summ_Pollen_number_2mL <- ddply(sum_Pollen_number_2mL, .(Group,Genotype), summarise, SumMeasuredPollens=sum(MeasuredPollensPerPlant), 
                                MeanMeasuredPollensPerPlant=mean(MeasuredPollensPerPlant))
head(summ_Pollen_number_2mL)
write.csv(summ_Pollen_number_2mL, file=paste0(out_dir,"Measured_pollens_per_genotypes.csv"), row.names = F)
#Mean for all genotypes
Mean_measured_pollens_per_plant = summarySE(summ_measured_pollens_per_plant, measurevar = "MeasuredPollensPerPlant", groupvars =c())
Mean_measured_pollens_per_plant
#Median for all genotypes
Mean_measured_pollens_per_genotype = summarySE(summ_Pollen_number_2mL, measurevar = "SumMeasuredPollens", groupvars =c())
Mean_measured_pollens_per_genotype
# Violin plot
violin_Pollen_number <- ggplot(summ_Pollen_number_data, aes(Genotype, PollenNumberPerAnther))
violin_Pollen_number + geom_violin(aes(fill=Genotype,color=Genotype, alpha= 0.4), draw_quantiles = c(0.25, 0.5, 0.75), trim = FALSE) + 
  geom_jitter(height = 0, width = 0.1)+
  ggtitle("Pollens number per anther for All ZIP4 genotypes") + 
  theme(axis.text.x=element_text(size=12)) +
  theme(axis.text.y=element_text(size=12)) +
  facet_wrap(~ Group,scales="fixed", nrow =1)
ggsave(".\\Output_files\\Violin_summarized_Pollens_number_All_genotypes_1.pdf", dpi = 300, limitsize = FALSE, height = 5, width = 10)
# Boxplot
bp_Pollen_number <- ggplot(summ_Pollen_number_data, aes(Genotype, PollenNumberPerAnther))
bp_Pollen_number + geom_boxplot(aes(fill=Genotype,color=Genotype, alpha= 0.4)) + 
  ggtitle("Pollens number per anther for All ZIP4 genotypes") + 
  theme(axis.text.x=element_text(size=12)) +
  theme(axis.text.y=element_text(size=12)) +
  facet_wrap(~ Group,scales="fixed", nrow =1)
ggsave(".\\Output_files\\Boxplot_summarized_Pollens_number_All_genotypes_1_xxx.pdf", dpi = 300, limitsize = FALSE, height = 5, width = 10)

# Percentage of smaller pollens
setwd("G:\\ABDUL_KADER\\Pollen_measurements\\All_ZIP4\\Pollen_Profiling\\")
out_dir <- "G:\\ABDUL_KADER\\Pollen_measurements\\All_ZIP4\\Pollen_Profiling\\Input_files_all\\"
PercSmallerPollen_Ph1b <- read.csv(file=paste0(out_dir,"Percentage_of_smaller_pollens_WT-CS_ph1b.csv"), header=T)
PercSmallerPollen_Ph1c <- read.csv(file=paste0(out_dir,"Percentage_of_smaller_pollens_WT-Cappelli_ph1c.csv"), header=T)
PercSmallerPollen_zip4 <- read.csv(file=paste0(out_dir,"Percentage_of_smaller_pollens_WT-Fielder_CRISPR-zip4-B2.csv"), header=T)
colnames(PercSmallerPollen_Ph1b) == colnames(PercSmallerPollen_Ph1c)
colnames(PercSmallerPollen_Ph1b) == colnames(PercSmallerPollen_zip4)
PercSmallerPollen_All <- rbind(PercSmallerPollen_Ph1b,PercSmallerPollen_Ph1c,PercSmallerPollen_zip4)
PercSmallerPollen_All[1:6,]
dim(PercSmallerPollen_All) 
out_dir <- "G:\\ABDUL_KADER\\Pollen_measurements\\All_ZIP4\\Pollen_Profiling\\Output_files\\"
# Summarize the pollen number data
mdsmall_reps <- ddply(PercSmallerPollen_All, .(Group,Genotype,Replicate), summarise, 
                    Mean=mean(PercSmallerPollen), Median=median(PercSmallerPollen))
head(mdsmall_reps)
write.csv(mdsmall_reps, file=paste0(out_dir,"Mean_Median_perc_small_pollen_per_replicate.csv"), 
          row.names = F) 
# then calculate means and medians for each genotype (from the average of means and average of medians)
Mean_small_pollen = summarySE(mdsmall_reps, measurevar = "Mean", groupvars = c("Group","Genotype"))
Mean_small_pollen
write.csv(Mean_small_pollen, file=paste0(out_dir,"Mean_perc_small_pollen_with_sd_se_ci_all_genotypes.csv"), 
          row.names = F) 

Median_small_pollen = summarySE(mdsmall_reps, measurevar = "Median", groupvars = c("Group","Genotype"))
Median_small_pollen
write.csv(Median_small_pollen, file=paste0(out_dir,"Median_perc_small_pollen_with_sd_se_ci_all_genotypes.csv"), 
          row.names = F) 
summ_PercSmallerPollen = summarySE(PercSmallerPollen_All, measurevar = "PercSmallerPollen", groupvars =c("Group","Genotype","Replicate"))
summ_PercSmallerPollen[1:6,]
write.csv(summ_PercSmallerPollen, file=paste0(out_dir,"Summarized_Percentage_of_smaller_pollens_All_genotypes.csv"), row.names = F)
Mean_PercSmallerPollen = summarySE(summ_PercSmallerPollen, measurevar = "PercSmallerPollen", groupvars =c("Group","Genotype"))
Mean_PercSmallerPollen
write.csv(Mean_PercSmallerPollen, file=paste0(out_dir,"Mean_Percentage_of_smaller_pollens_All_genotypes.csv"), row.names = F)
#Barplot with standard deviation
ggplot(Mean_PercSmallerPollen) + aes(x=Genotype, y=PercSmallerPollen, fill=Genotype,color=Genotype, alpha= 0.4) + 
  geom_bar(stat="identity", position=position_dodge(),width=.7, na.rm = FALSE) +
  ggtitle("Percentage of smaller pollens for All ZIP4 genotypes") +
  #scale_fill_manual(values=c("#E69F00","#56B4e9"))+
  geom_errorbar(aes(ymin=PercSmallerPollen, ymax=PercSmallerPollen+sd), width=.02, position=position_dodge(.7))+
  facet_wrap(~Group,scales="fixed", nrow =1)
ggsave(".\\Output_files\\barPlot_with_sd_Percentage_of_smaller_pollens_All_genotypes_1.pdf", dpi = 300, limitsize = FALSE, height = 5, width = 10)

rm(list = ls())
